# Supplementary material for: catena-Poly[[[aqua­(1,10-phenanthroline-κ2 N,N′)zinc]-μ-acetyl­ene­dicarboxyl­ato-κ2 O 1:O 2] monohydrate]
Source: Acta Crystallogr Sect E Struct Rep Online. 2012 Jun 13;68(Pt 7):m895. doi: 10.1107/S1600536812025068 (PMC3393169; doi:10.1107/S1600536812025068)
Supplement: Supplementary file 1 [file e-68-0m895-sup1.cif]

##############################################################################
#                                                                            #
# This CIF contains the data in a paper accepted for publication in          #
# Acta Crystallographica Section E. It conforms to the requirements of       #
# Notes for Authors for Acta Crystallographica Section E, and has been       #
# peer reviewed under the auspices of the IUCr Commission on Journals.       #
#                                                                            #
# Full details of the Crystallographic Information File format               #
# are given in the paper "The Crystallographic Information File (CIF):       #
# a New Standard Archive File for Crystallography" by S. R. Hall, F. H.      #
# Allen and I. D. Brown [Acta Cryst. (1991), A47, 655-685].                  #
#                                                                            #
# The current version of the core CIF dictionary is obtainable from          #
# ftp://ftp.iucr.org/pub/cif_core.dic.                                       #
#                                                                            #
# Software is freely available for graphical display of the structure(s)     #
# in this CIF. For information consult the CIF software page                 #
# http://www.iucr.org/resources/cif/software.                                #
#                                                                            #
# This file may be used for bona fide research purposes within the           #
# scientific community so long as proper attribution is given to the journal # 
# article from which it was obtained.                                        #
#                                                                            #
##############################################################################
data_I
_audit_creation_method     SHELXL-97
_chemical_name_systematic
;
<i>catena</i>-Poly[[[aqua(1,10-phenanthroline-\k^2^<i>N</i>,<i>N</i>')zinc]-
\m-acetylenedicarboxylato-\k^2^<i>O</i>^1^:<i>O</i>^2^] monohydrate]
;
_chemical_name_common     ?
_chemical_formula_moiety     'C16 H10 N2 O5 Zn, H2 O'
_chemical_formula_sum     'C16 H12 N2 O6 Zn'
_chemical_formula_iupac     '[Zn (C4 O4) (C12 H8 N2) (H2 O1)], H2 O'
_chemical_formula_weight     393.65
_chemical_melting_point     ?
_symmetry_cell_setting     triclinic
_symmetry_space_group_name_H-M     'P -1'
_symmetry_space_group_name_Hall     '-P 1'
loop_
    _symmetry_equiv_pos_as_xyz
    'x, y, z'
    '-x, -y, -z'
_cell_length_a     7.9592(8)
_cell_length_b     7.9598(8)
_cell_length_c     13.3712(13)
_cell_angle_alpha     105.062(2)
_cell_angle_beta     101.287(2)
_cell_angle_gamma     99.131(2)
_cell_volume     782.30(13)
_cell_formula_units_Z     2
_cell_measurement_reflns_used     6941
_cell_measurement_theta_min     1.63
_cell_measurement_theta_max     28.30
_cell_measurement_temperature     296(2)
_exptl_crystal_description     parallelepiped
_exptl_crystal_colour     yellow
_exptl_crystal_size_max     0.37
_exptl_crystal_size_mid     0.14
_exptl_crystal_size_min     0.07
_exptl_crystal_density_diffrn     1.671
_exptl_crystal_density_meas     ?
_exptl_crystal_density_method     'not measured'
_exptl_crystal_F_000     400
_exptl_absorpt_coefficient_mu     1.607
_exptl_absorpt_correction_type     multi-scan
_exptl_absorpt_process_details     'SADABS; Sheldrick, 1996'
_exptl_absorpt_correction_T_min     0.5878
_exptl_absorpt_correction_T_max     0.8958
_exptl_special_details     ?
_diffrn_ambient_temperature     296(2)
_diffrn_radiation_type     MoK\a
_diffrn_radiation_wavelength     0.71073
_diffrn_radiation_source     'normal-focus sealed tube'
_diffrn_radiation_monochromator     graphite
_diffrn_measurement_device_type     'Bruker Smart Apex area detector'
_diffrn_measurement_method     '\w'
_diffrn_detector_area_resol_mean     ?
_diffrn_reflns_number     6649
_diffrn_reflns_av_R_equivalents     0.0183
_diffrn_reflns_av_sigmaI/netI     0.0310
_diffrn_reflns_theta_min     1.63
_diffrn_reflns_theta_max     27.10
_diffrn_reflns_theta_full     27.10
_diffrn_measured_fraction_theta_max     0.985
_diffrn_measured_fraction_theta_full     0.985
_diffrn_reflns_limit_h_min     -10
_diffrn_reflns_limit_h_max     10
_diffrn_reflns_limit_k_min     -10
_diffrn_reflns_limit_k_max     10
_diffrn_reflns_limit_l_min     -17
_diffrn_reflns_limit_l_max     17
_diffrn_standards_number     ?
_diffrn_standards_interval_count     ?
_diffrn_standards_interval_time     ?
_diffrn_standards_decay_%     ?
_refine_special_details
;
Refinement of <i>F</i>^2^ against ALL reflections. The weighted <i>R</i>-factor
<i>wR</i> and goodness of fit <i>S</i> are based on <i>F</i>^2^, conventional
<i>R</i>-factors <i>R</i> are based on <i>F</i>, with <i>F</i> set to zero for
negative <i>F</i>^2^. The threshold expression of <i>F</i>^2^ >
\s(<i>F</i>^2^) is used only for calculating <i>R</i>-factors(gt) <i>etc</i>.
and is not relevant to the choice of reflections for refinement.
<i>R</i>-factors based on <i>F</i>^2^ are statistically about twice as large
as those based on <i>F</i>, and <i>R</i>- factors based on ALL data will be
even larger.
;
_reflns_number_total     3398
_reflns_number_gt     3069
_reflns_threshold_expression     >2\s(I)
_refine_ls_structure_factor_coef     Fsqd
_refine_ls_matrix_type     full
_refine_ls_R_factor_all     0.0465
_refine_ls_R_factor_gt     0.0414
_refine_ls_wR_factor_gt     0.1081
_refine_ls_wR_factor_ref     0.1106
_refine_ls_goodness_of_fit_ref     1.143
_refine_ls_restrained_S_all     1.142
_refine_ls_number_reflns     3398
_refine_ls_number_parameters     242
_refine_ls_number_restraints     4
_refine_ls_hydrogen_treatment     mixed
_refine_ls_weighting_scheme     calc
_refine_ls_weighting_details
         'calc w=1/[\s^2^(Fo^2^)+(0.0449P)^2^+1.0051P] where P=(Fo^2^+2Fc^2^)/3'
_atom_sites_solution_hydrogens     geom
_atom_sites_solution_primary     direct
_atom_sites_solution_secondary     difmap
_refine_ls_shift/su_max     0.001
_refine_ls_shift/su_mean     0.000
_refine_diff_density_max     0.705
_refine_diff_density_min     -0.341
_refine_ls_extinction_method     none
_refine_ls_extinction_coef     ?
loop_
    _atom_type_symbol
    _atom_type_description
    _atom_type_scat_dispersion_real
    _atom_type_scat_dispersion_imag
    _atom_type_scat_source
    'C' 'C' 0.0033 0.0016
                         'International Tables Vol C Tables 4.2.6.8 and 6.1.1.4'
    'H' 'H' 0.0000 0.0000
                         'International Tables Vol C Tables 4.2.6.8 and 6.1.1.4'
    'N' 'N' 0.0061 0.0033
                         'International Tables Vol C Tables 4.2.6.8 and 6.1.1.4'
    'O' 'O' 0.0106 0.0060
                         'International Tables Vol C Tables 4.2.6.8 and 6.1.1.4'
    'Zn' 'Zn' 0.2839 1.4301
                         'International Tables Vol C Tables 4.2.6.8 and 6.1.1.4'
_computing_data_collection     'SMART (Bruker, 2007)'
_computing_cell_refinement     'SAINT (Bruker, 2007)'
_computing_data_reduction     'SAINT (Bruker, 2007)'
_computing_structure_solution     'SHELXS-97 (Sheldrick, 2008)'
_computing_structure_refinement     'SHELXL-97 (Sheldrick, 2008)'
_computing_molecular_graphics     'ORTEP-3 (Farrugia, 1997)'
_computing_publication_material     'PublCIF (Westrip, 2010)'
loop_
    _atom_site_type_symbol
    _atom_site_label
    _atom_site_fract_x
    _atom_site_fract_y
    _atom_site_fract_z
    _atom_site_U_iso_or_equiv
    _atom_site_adp_type
    _atom_site_calc_flag
    _atom_site_refinement_flags
    _atom_site_occupancy
    _atom_site_symmetry_multiplicity
    _atom_site_disorder_assembly
    _atom_site_disorder_group
    Zn Zn1 0.23205(5) 0.62227(5) 0.17319(3) 0.02899(13) Uani d . 1 1 . .
    N N1 0.4701(4) 0.5448(4) 0.2254(2) 0.0364(6) Uani d . 1 1 . .
    N N2 0.2790(4) 0.7239(4) 0.3405(2) 0.0339(6) Uani d . 1 1 . .
    O O1 0.3084(3) 0.7402(4) 0.0701(2) 0.0472(7) Uani d . 1 1 . .
    O O2 0.5273(5) 0.9248(5) 0.1989(2) 0.0753(11) Uani d . 1 1 . .
    O O3 0.1288(3) 0.3764(3) 0.06832(19) 0.0386(5) Uani d . 1 1 . .
    O O4 0.0871(4) 0.2719(3) 0.2021(2) 0.0481(6) Uani d . 1 1 . .
    O O5 -0.0117(4) 0.6855(4) 0.1476(2) 0.0440(6) Uani d D 1 1 . .
    O O6 0.9009(5) -0.0096(5) 0.2544(3) 0.0570(8) Uani d D 1 1 . .
    C C1 0.4810(5) 0.9623(5) 0.0304(3) 0.0432(8) Uani d . 1 1 . .
    C C2 0.4356(5) 0.8714(5) 0.1069(3) 0.0417(8) Uani d . 1 1 . .
    C C3 0.1800(6) 0.8060(5) 0.3967(3) 0.0439(8) Uani d . 1 1 . .
    H H3 0.0747 0.8234 0.3609 0.053 Uiso calc R 1 1 . .
    C C4 0.2293(7) 0.8677(6) 0.5091(3) 0.0588(12) Uani d . 1 1 . .
    H H4 0.1567 0.9244 0.5464 0.071 Uiso calc R 1 1 . .
    C C5 0.3816(7) 0.8450(6) 0.5629(3) 0.0622(13) Uani d . 1 1 . .
    H H5 0.4151 0.8868 0.6371 0.075 Uiso calc R 1 1 . .
    C C6 0.4893(6) 0.7575(5) 0.5058(3) 0.0488(10) Uani d . 1 1 . .
    C C7 0.6539(7) 0.7268(7) 0.5552(4) 0.0673(15) Uani d . 1 1 . .
    H H7 0.6943 0.7677 0.6293 0.081 Uiso calc R 1 1 . .
    C C8 0.7501(6) 0.6408(7) 0.4972(4) 0.0674(14) Uani d . 1 1 . .
    H H8 0.8569 0.6246 0.5319 0.081 Uiso calc R 1 1 . .
    C C9 0.6940(5) 0.5727(6) 0.3829(4) 0.0519(10) Uani d . 1 1 . .
    C C10 0.7835(6) 0.4750(6) 0.3164(5) 0.0639(13) Uani d . 1 1 . .
    H H10 0.8896 0.4513 0.3461 0.077 Uiso calc R 1 1 . .
    C C11 0.7161(6) 0.4151(6) 0.2092(5) 0.0620(12) Uani d . 1 1 . .
    H H11 0.7741 0.3486 0.1650 0.074 Uiso calc R 1 1 . .
    C C12 0.5598(5) 0.4544(5) 0.1665(3) 0.0469(9) Uani d . 1 1 . .
    H H12 0.5159 0.4152 0.0926 0.056 Uiso calc R 1 1 . .
    C C13 0.5344(4) 0.6041(5) 0.3325(3) 0.0366(7) Uani d . 1 1 . .
    C C14 0.4315(5) 0.6990(4) 0.3941(3) 0.0366(8) Uani d . 1 1 . .
    C C15 0.0839(4) 0.2526(4) 0.1076(3) 0.0341(7) Uani d . 1 1 . .
    C C16 0.0234(5) 0.0720(4) 0.0302(3) 0.0356(7) Uani d . 1 1 . .
    H H1W -0.051(5) 0.662(6) 0.0818(16) 0.045(12) Uiso d D 1 1 . .
    H H2W -0.029(6) 0.775(4) 0.188(3) 0.066(15) Uiso d D 1 1 . .
    H H3W 0.795(3) -0.030(8) 0.226(4) 0.079(19) Uiso d D 1 1 . .
    H H4W 0.946(6) 0.084(4) 0.242(4) 0.067(16) Uiso d D 1 1 . .
loop_
    _atom_site_aniso_label
    _atom_site_aniso_U_11
    _atom_site_aniso_U_22
    _atom_site_aniso_U_33
    _atom_site_aniso_U_12
    _atom_site_aniso_U_13
    _atom_site_aniso_U_23
    Zn1 0.0351(2) 0.0266(2) 0.02205(19) 0.00242(14) 0.00536(14) 0.00573(13)
    N1 0.0358(15) 0.0368(15) 0.0382(15) 0.0069(12) 0.0095(12) 0.0146(12)
    N2 0.0412(15) 0.0308(14) 0.0261(13) 0.0017(12) 0.0073(11) 0.0071(11)
    O1 0.0449(15) 0.0527(16) 0.0448(15) -0.0046(12) 0.0066(12) 0.0288(13)
    O2 0.108(3) 0.063(2) 0.0341(16) -0.0223(19) 0.0131(16) 0.0070(14)
    O3 0.0461(14) 0.0252(11) 0.0342(12) -0.0001(10) -0.0009(10) 0.0041(9)
    O4 0.0627(17) 0.0410(14) 0.0359(14) 0.0072(12) 0.0133(12) 0.0057(11)
    O5 0.0486(15) 0.0492(16) 0.0330(14) 0.0156(12) 0.0073(12) 0.0096(12)
    O6 0.068(2) 0.057(2) 0.0536(18) 0.0196(17) 0.0231(17) 0.0201(15)
    C1 0.048(2) 0.0378(19) 0.040(2) -0.0027(16) 0.0129(16) 0.0109(15)
    C2 0.057(2) 0.0356(19) 0.0361(19) 0.0063(16) 0.0198(17) 0.0130(15)
    C3 0.057(2) 0.0379(19) 0.0354(19) 0.0064(16) 0.0171(17) 0.0071(15)
    C4 0.089(3) 0.050(2) 0.037(2) 0.007(2) 0.029(2) 0.0050(18)
    C5 0.104(4) 0.046(2) 0.0228(18) -0.006(2) 0.006(2) 0.0065(16)
    C6 0.068(3) 0.0359(19) 0.0285(18) -0.0112(18) -0.0038(17) 0.0108(15)
    C7 0.081(3) 0.056(3) 0.042(2) -0.015(2) -0.022(2) 0.021(2)
    C8 0.053(3) 0.066(3) 0.068(3) -0.003(2) -0.022(2) 0.032(3)
    C9 0.037(2) 0.049(2) 0.066(3) -0.0021(17) -0.0050(18) 0.031(2)
    C10 0.037(2) 0.061(3) 0.100(4) 0.015(2) 0.006(2) 0.040(3)
    C11 0.046(2) 0.060(3) 0.091(4) 0.021(2) 0.026(2) 0.030(3)
    C12 0.048(2) 0.049(2) 0.049(2) 0.0166(18) 0.0177(18) 0.0167(18)
    C13 0.0350(17) 0.0340(17) 0.0381(18) -0.0008(14) 0.0018(14) 0.0166(14)
    C14 0.0439(19) 0.0299(16) 0.0289(16) -0.0066(14) 0.0013(14) 0.0115(13)
    C15 0.0310(16) 0.0267(16) 0.0371(18) 0.0055(13) 0.0023(13) 0.0017(13)
    C16 0.0385(18) 0.0290(15) 0.0378(18) 0.0061(13) 0.0084(14) 0.0091(13)
_geom_special_details
;
All e.s.d.'s (except the e.s.d. in the dihedral angle between two l.s. planes)
are estimated using the full covariance matrix. The cell e.s.d.'s are taken
into account individually in the estimation of e.s.d.'s in distances, angles
and torsion angles; correlations between e.s.d.'s in cell parameters are only
used when they are defined by crystal symmetry. An approximate (isotropic)
treatment of cell e.s.d.'s is used for estimating e.s.d.'s involving l.s.
planes.
;
loop_
    _geom_bond_atom_site_label_1
    _geom_bond_atom_site_label_2
    _geom_bond_site_symmetry_2
    _geom_bond_distance
    _geom_bond_publ_flag
    Zn1 O1 . 1.992(2) .
    Zn1 O3 . 2.021(2) .
    Zn1 O5 . 2.067(3) .
    Zn1 N2 . 2.106(3) .
    Zn1 N1 . 2.129(3) .
    N1 C12 . 1.318(5) ?
    N1 C13 . 1.349(4) ?
    N2 C3 . 1.324(5) ?
    N2 C14 . 1.354(4) ?
    O1 C2 . 1.249(4) ?
    O2 C2 . 1.227(5) ?
    O3 C15 . 1.267(4) ?
    O4 C15 . 1.227(4) ?
    O5 H1W . 0.834(19) ?
    O5 H2W . 0.829(19) ?
    O6 H3W . 0.826(19) ?
    O6 H4W . 0.849(19) ?
    C1 C1 2_675 1.185(7) ?
    C1 C2 . 1.465(5) ?
    C3 C4 . 1.406(5) ?
    C3 H3 . 0.9300 ?
    C4 C5 . 1.347(7) ?
    C4 H4 . 0.9300 ?
    C5 C6 . 1.404(7) ?
    C5 H5 . 0.9300 ?
    C6 C14 . 1.400(5) ?
    C6 C7 . 1.435(7) ?
    C7 C8 . 1.335(8) ?
    C7 H7 . 0.9300 ?
    C8 C9 . 1.433(7) ?
    C8 H8 . 0.9300 ?
    C9 C10 . 1.403(7) ?
    C9 C13 . 1.408(5) ?
    C10 C11 . 1.353(7) ?
    C10 H10 . 0.9300 ?
    C11 C12 . 1.382(6) ?
    C11 H11 . 0.9300 ?
    C12 H12 . 0.9300 ?
    C13 C14 . 1.435(5) ?
    C15 C16 . 1.477(4) ?
    C16 C16 2 1.171(7) ?
loop_
    _geom_angle_atom_site_label_1
    _geom_angle_atom_site_label_2
    _geom_angle_atom_site_label_3
    _geom_angle_site_symmetry_1
    _geom_angle_site_symmetry_3
    _geom_angle
    _geom_angle_publ_flag
    O1 Zn1 O3 . . 97.23(11) .
    O1 Zn1 O5 . . 92.99(11) .
    O3 Zn1 O5 . . 90.36(11) .
    O1 Zn1 N2 . . 129.20(11) .
    O3 Zn1 N2 . . 133.15(10) .
    O5 Zn1 N2 . . 92.75(11) .
    O1 Zn1 N1 . . 97.80(11) .
    O3 Zn1 N1 . . 90.77(11) .
    O5 Zn1 N1 . . 168.92(11) .
    N2 Zn1 N1 . . 78.48(11) .
    C12 N1 C13 . . 118.7(3) ?
    C12 N1 Zn1 . . 128.1(3) ?
    C13 N1 Zn1 . . 113.2(2) ?
    C3 N2 C14 . . 118.2(3) ?
    C3 N2 Zn1 . . 128.4(3) ?
    C14 N2 Zn1 . . 113.4(2) ?
    C2 O1 Zn1 . . 117.2(2) ?
    C15 O3 Zn1 . . 116.4(2) ?
    Zn1 O5 H1W . . 108(3) ?
    Zn1 O5 H2W . . 120(4) ?
    H1W O5 H2W . . 119(5) ?
    H3W O6 H4W . . 105(5) ?
    C1 C1 C2 2_675 . 179.1(5) ?
    O2 C2 O1 . . 125.8(3) ?
    O2 C2 C1 . . 118.4(3) ?
    O1 C2 C1 . . 115.8(3) ?
    N2 C3 C4 . . 121.9(4) ?
    N2 C3 H3 . . 119.0 ?
    C4 C3 H3 . . 119.0 ?
    C5 C4 C3 . . 120.1(4) ?
    C5 C4 H4 . . 119.9 ?
    C3 C4 H4 . . 119.9 ?
    C4 C5 C6 . . 119.4(4) ?
    C4 C5 H5 . . 120.3 ?
    C6 C5 H5 . . 120.3 ?
    C14 C6 C5 . . 117.3(4) ?
    C14 C6 C7 . . 118.9(4) ?
    C5 C6 C7 . . 123.8(4) ?
    C8 C7 C6 . . 121.4(4) ?
    C8 C7 H7 . . 119.3 ?
    C6 C7 H7 . . 119.3 ?
    C7 C8 C9 . . 122.0(4) ?
    C7 C8 H8 . . 119.0 ?
    C9 C8 H8 . . 119.0 ?
    C10 C9 C13 . . 116.8(4) ?
    C10 C9 C8 . . 125.6(4) ?
    C13 C9 C8 . . 117.6(4) ?
    C11 C10 C9 . . 120.3(4) ?
    C11 C10 H10 . . 119.9 ?
    C9 C10 H10 . . 119.9 ?
    C10 C11 C12 . . 119.0(4) ?
    C10 C11 H11 . . 120.5 ?
    C12 C11 H11 . . 120.5 ?
    N1 C12 C11 . . 123.1(4) ?
    N1 C12 H12 . . 118.4 ?
    C11 C12 H12 . . 118.4 ?
    N1 C13 C9 . . 122.1(4) ?
    N1 C13 C14 . . 117.1(3) ?
    C9 C13 C14 . . 120.8(4) ?
    N2 C14 C6 . . 123.0(4) ?
    N2 C14 C13 . . 117.8(3) ?
    C6 C14 C13 . . 119.3(3) ?
    O4 C15 O3 . . 125.6(3) ?
    O4 C15 C16 . . 119.3(3) ?
    O3 C15 C16 . . 115.2(3) ?
    C16 C16 C15 2 . 179.1(5) ?
loop_
    _geom_hbond_atom_site_label_D
    _geom_hbond_atom_site_label_H
    _geom_hbond_atom_site_label_A
    _geom_hbond_site_symmetry_A
    _geom_hbond_distance_DH
    _geom_hbond_distance_HA
    _geom_hbond_distance_DA
    _geom_hbond_angle_DHA
    _geom_hbond_publ_flag
    O5 H1W O3 2_565 0.834(19) 1.91(2) 2.741(4) 176(4) y
    O5 H2W O6 1_465 0.829(19) 1.93(2) 2.746(4) 167(5) y
    O6 H3W O2 1_545 0.826(19) 2.04(3) 2.847(5) 164(6) y
    O6 H4W O4 1_655 0.849(19) 1.97(2) 2.806(4) 168(5) y
_iucr_refine_instructions_details
;
TITL znphen in P-1
CELL   0.71073  7.9592  7.9598 13.3712  105.062  101.287   99.131
ZERR   2        0.0008  0.0008  0.0013    0.002    0.002    0.002
LATT 1
SFAC C  H  N  O  Zn
UNIT 32 24 4 12 2
OMIT 0 -2 6
OMIT 0 -3 3
OMIT 0 -3 1
L.S. 3
ACTA
BOND $H
FMAP 2
PLAN 20
HTAB
EQIV $1 -x, -y+1, -z
EQIV $2 x-1, y+1, z
EQIV $3 x, y-1, z
EQIV $4 x+1, y, z
HTAB O5 O3_$1
HTAB O5 O6_$2
HTAB O6 O2_$3
HTAB O6 O4_$4
DFIX 0.84 O5 H1w O5 H2w O6 H3w O6 H4w
SIZE 0.37 0.14 0.070
SHEL 999 0.78
WGHT  0.044900  1.005100
FVAR  0.197150
MOLE 1
Zn1    5   0.232047  0.622272  0.173187 11.000000  0.035080  0.026590 =
           0.022040  0.005730  0.005360  0.002420
N1     3   0.470083  0.544776  0.225421 11.000000  0.035750  0.036800 =
           0.038180  0.014620  0.009510  0.006900
N2     3   0.278970  0.723871  0.340512 11.000000  0.041190  0.030770 =
           0.026060  0.007130  0.007280  0.001670
O1     4   0.308431  0.740232  0.070130 11.000000  0.044900  0.052700 =
           0.044800  0.028760  0.006550 -0.004580
O2     4   0.527332  0.924745  0.198852 11.000000  0.108230  0.062590 =
           0.034070  0.006950  0.013070 -0.022320
O3     4   0.128833  0.376449  0.068323 11.000000  0.046050  0.025220 =
           0.034210  0.004080 -0.000870 -0.000110
O4     4   0.087138  0.271883  0.202086 11.000000  0.062720  0.041000 =
           0.035930  0.005700  0.013320  0.007150
O5     4  -0.011662  0.685450  0.147637 11.000000  0.048570  0.049240 =
           0.033030  0.009610  0.007300  0.015630
O6     4   0.900914 -0.009568  0.254407 11.000000  0.068360  0.056640 =
           0.053620  0.020050  0.023100  0.019610
C1     1   0.480990  0.962291  0.030373 11.000000  0.047920  0.037760 =
           0.040060  0.010910  0.012830 -0.002690
C2     1   0.435586  0.871421  0.106859 11.000000  0.056900  0.035600 =
           0.036070  0.013000  0.019740  0.006270
C3     1   0.179990  0.806006  0.396752 11.000000  0.057070  0.037850 =
           0.035340  0.007050  0.017120  0.006370
AFIX 43
H3     2   0.074743  0.823374  0.360872 11.000000 -1.200000
AFIX 0
C4     1   0.229310  0.867740  0.509121 11.000000  0.088470  0.049670 =
           0.036610  0.004980  0.029470  0.006660
AFIX 43
H4     2   0.156670  0.924382  0.546411 11.000000 -1.200000
AFIX 0
C5     1   0.381624  0.844968  0.562853 11.000000  0.103730  0.045680 =
           0.022790  0.006460  0.006080 -0.005750
AFIX 43
H5     2   0.415149  0.886806  0.637140 11.000000 -1.200000
AFIX 0
C6     1   0.489308  0.757543  0.505749 11.000000  0.067830  0.035820 =
           0.028540  0.010780 -0.003830 -0.011220
C7     1   0.653868  0.726838  0.555247 11.000000  0.080470  0.056370 =
           0.041770  0.021350 -0.022180 -0.015070
AFIX 43
H7     2   0.694277  0.767698  0.629320 11.000000 -1.200000
AFIX 0
C8     1   0.750147  0.640823  0.497149 11.000000  0.053350  0.065730 =
           0.068170  0.032390 -0.022350 -0.003370
AFIX 43
H8     2   0.856860  0.624666  0.531880 11.000000 -1.200000
AFIX 0
C9     1   0.694001  0.572677  0.382923 11.000000  0.037380  0.048780 =
           0.065530  0.030570 -0.004980 -0.002100
C10    1   0.783495  0.474995  0.316380 11.000000  0.036790  0.060500 =
           0.100300  0.040210  0.006060  0.014510
AFIX 43
H10    2   0.889620  0.451270  0.346047 11.000000 -1.200000
AFIX 0
C11    1   0.716098  0.415139  0.209220 11.000000  0.046460  0.059830 =
           0.091080  0.029840  0.026030  0.021090
AFIX 43
H11    2   0.774092  0.348571  0.165011 11.000000 -1.200000
AFIX 0
C12    1   0.559840  0.454383  0.166455 11.000000  0.048130  0.048820 =
           0.049250  0.016750  0.017670  0.016590
AFIX 43
H12    2   0.515904  0.415195  0.092600 11.000000 -1.200000
AFIX 0
C13    1   0.534432  0.604093  0.332493 11.000000  0.034970  0.033950 =
           0.038090  0.016630  0.001760 -0.000800
C14    1   0.431466  0.699045  0.394084 11.000000  0.043890  0.029910 =
           0.028870  0.011470  0.001330 -0.006570
C15    1   0.083927  0.252642  0.107638 11.000000  0.030960  0.026670 =
           0.037130  0.001730  0.002340  0.005460
C16    1   0.023400  0.072046  0.030190 11.000000  0.038460  0.028960 =
           0.037820  0.009110  0.008430  0.006140
H1W    2  -0.051154  0.661943  0.081840 11.000000  0.044800
H2W    2  -0.029327  0.775089  0.188498 11.000000  0.065860
H3W    2   0.794938 -0.029903  0.225980 11.000000  0.079020
H4W    2   0.946089  0.084187  0.241516 11.000000  0.067080
HKLF 4
END
;
data_global
_journal_date_recd_electronic     2012-05-24
_journal_date_accepted     2012-06-01
_journal_name_full     'Acta Crystallographica, Section E'
_journal_year     2012
_journal_volume     68
_journal_issue      7
_journal_page_first     m895
_journal_page_last     m895
_journal_paper_category     QM
_journal_paper_doi     10.1107/S1600536812025068
_journal_coeditor_code     BT5933
_publ_contact_author_name     'Dr. M. Fettouhi'
_publ_contact_author_address
;
Department of Chemistry, King Fahd University of
Petroleum and Minerals, Dhahran 31261, Saudi Arabia
;
_publ_contact_author_email     fettouhi@kfupm.edu.sa
_publ_contact_author_fax     '966 3 860 4277'
_publ_contact_author_phone     '966 3 860 2941'
_publ_section_title
;\
<i>catena</i>-Poly[[[aqua(1,10-phenanthroline-\k^2^<i>N</i>,<i>N</i>')zinc]-\m-\
acetylenedicarboxylato-\k^2^<i>O</i>^1^:<i>O</i>^2^] monohydrate]
;
loop_
    _publ_author_name
    _publ_author_address
    'Mohammed Fettouhi'
;
Department of Chemistry, King Fahd University of Petroleum and Minerals, Dhahran
 31261, Saudi Arabia
;
