# Supplementary material for: catena-Poly[[[aqua­(1,10-phenanthroline-κ2 N,N′)zinc]-μ-acetyl­ene­dicarboxyl­ato-κ2 O 1:O 2] monohydrate]
Source: Acta Crystallogr Sect E Struct Rep Online. 2012 Jun 13;68(Pt 7):m895. doi: 10.1107/S1600536812025068 (PMC3393169; doi:10.1107/S1600536812025068)
Supplement: Supplementary file 2 [file e-68-0m895-Isup2.hkl]

# 
# h,k,l, Fc-squared, Fo-squared, sigma(Fo-squared) and status flag 
# 
data_I
_shelx_title ' znphen in P-1' 
_shelx_refln_list_code          4 
_shelx_F_calc_maximum      157.96 
_exptl_crystal_F_000       400.00 
_reflns_d_resolution_high  0.7801 
 
loop_ 
 _symmetry_equiv_pos_as_xyz 
 'x, y, z' 
 '-x, -y, -z' 
 
_cell_length_a     7.9592 
_cell_length_b     7.9598 
_cell_length_c    13.3712 
_cell_angle_alpha 105.062 
_cell_angle_beta  101.287 
_cell_angle_gamma  99.131 
 
_shelx_F_squared_multiplier     1.000 
 
loop_ 
 _refln_index_h 
 _refln_index_k 
 _refln_index_l 
 _refln_F_squared_calc 
 _refln_F_squared_meas 
 _refln_F_squared_sigma 
 _refln_observed_status 
   1   0   0      640.43      687.40      9.11 o 
   2   0   0      271.51      267.27      4.34 o 
   3   0   0      878.07      903.38     16.64 o 
   4   0   0     3175.88     3275.05     38.11 o 
   5   0   0       28.14       32.15      3.86 o 
   6   0   0      369.59      404.49     10.76 o 
   7   0   0       64.22       63.81      5.00 o 
   8   0   0       39.06       47.07      7.97 o 
   9   0   0      134.70      133.48     11.57 o 
  -9   1   0       84.07       81.27      9.26 o 
  -8   1   0        0.83        7.72      4.89 o 
  -7   1   0       90.13       93.10      8.23 o 
  -6   1   0       70.52       85.82      4.65 o 
  -5   1   0      762.32      736.11     11.49 o 
  -4   1   0        5.01        6.56      1.40 o 
  -3   1   0     3903.43     4245.99     54.21 o 
  -2   1   0     9308.59    10384.31    112.10 o 
  -1   1   0     2498.67     2668.95     29.64 o 
   0   1   0     3862.65     4256.23     57.10 o 
   1   1   0     3939.24     4019.64     44.30 o 
   2   1   0      642.63      645.97     11.86 o 
   3   1   0     1819.86     1872.27     22.49 o 
   4   1   0     3106.93     3299.71     38.53 o 
   5   1   0      163.63      178.60      6.62 o 
   6   1   0      339.13      362.11     22.63 o 
   7   1   0        0.29       -2.43      3.09 o 
   8   1   0       49.26       64.25      5.81 o 
   9   1   0       42.65       46.29      8.49 o 
 -10   2   0       24.51       20.58      6.43 o 
  -8   2   0       48.21       52.47      7.46 o 
  -7   2   0      177.00      179.00      7.51 o 
  -6   2   0      229.64      213.58      7.61 o 
  -5   2   0     1047.62     1098.28     15.48 o 
  -4   2   0       17.40       17.43      1.67 o 
  -3   2   0     6086.67     6268.89     69.27 o 
  -2   2   0      136.10      152.23      3.69 o 
  -1   2   0        8.67       10.27      1.46 o 
   0   2   0      327.44      545.11      7.52 o 
   1   2   0     1500.48     1409.68     16.96 o 
   2   2   0      222.57      234.20      4.42 o 
   3   2   0      293.86      276.44      5.15 o 
   4   2   0      410.38      380.78     14.53 o 
   5   2   0      555.07      530.12     12.91 o 
   6   2   0      149.30      177.18      7.63 o 
   7   2   0       64.00       67.59     14.40 o 
   8   2   0       85.31       91.18      6.45 o 
   9   2   0        2.32       11.83      6.43 o 
  -9   3   0       12.46       15.43      5.40 o 
  -8   3   0      539.86      523.71     24.30 o 
  -7   3   0       81.70       83.46      5.64 o 
  -6   3   0      722.36      773.54     16.73 o 
  -5   3   0      628.22      590.14     13.27 o 
  -4   3   0     1074.44     1073.23     14.74 o 
  -3   3   0      201.40      200.30      4.37 o 
  -2   3   0      725.83      672.32      9.58 o 
  -1   3   0       11.05       14.74      1.66 o 
   0   3   0     2658.83     2761.91     31.97 o 
   1   3   0     2575.44     2484.66     32.30 o 
   2   3   0        7.78        9.12      1.52 o 
   3   3   0      209.41      180.58      4.33 o 
   4   3   0       50.45       48.61      6.82 o 
   5   3   0      258.94      238.80      8.81 o 
   6   3   0       28.25       31.14      4.72 o 
   7   3   0      218.98      208.49     10.03 o 
   8   3   0       11.40       17.97      5.14 o 
  -9   4   0       26.22       32.63      7.07 o 
  -8   4   0      133.20      144.84      7.71 o 
  -7   4   0       34.73       39.13      6.56 o 
  -6   4   0      362.23      317.07     10.18 o 
  -5   4   0      303.99      276.31      8.91 o 
  -4   4   0      993.11      974.68     14.07 o 
  -3   4   0      530.17      514.88      8.55 o 
  -2   4   0     2491.38     2538.18     30.51 o 
  -1   4   0      206.65      190.48      4.69 o 
   0   4   0      605.04      599.44     12.84 o 
   1   4   0      182.71      172.28      4.46 o 
   2   4   0      742.85      692.69     10.92 o 
   3   4   0       65.62       73.38      4.90 o 
   4   4   0      321.55      317.46     24.56 o 
   5   4   0      547.30      543.33     14.35 o 
   6   4   0       46.26       49.17      6.17 o 
   7   4   0       13.37       13.15      4.02 o 
   8   4   0       43.94       50.23      6.73 o 
  -9   5   0        5.72        5.82      4.37 o 
  -8   5   0        0.02        2.16      4.24 o 
  -7   5   0      328.60      322.63     11.18 o 
  -6   5   0       42.76       48.18      6.94 o 
  -5   5   0       56.39       69.23      5.46 o 
  -4   5   0       73.85       61.82      4.73 o 
  -3   5   0      697.45      677.38     11.23 o 
  -2   5   0      437.91      419.24      8.19 o 
  -1   5   0      491.52      446.03      8.46 o 
   0   5   0      307.61      321.89      7.04 o 
   1   5   0      146.69      148.17      4.72 o 
   2   5   0     1081.16      965.77     56.58 o 
   3   5   0       70.54       63.88      5.31 o 
   4   5   0      104.24      108.24      8.62 o 
   5   5   0       26.87       34.88      5.18 o 
   6   5   0      279.05      280.76     11.16 o 
   7   5   0        0.15        2.21      3.46 o 
  -9   6   0        0.69        1.80      3.09 o 
  -8   6   0       61.70       62.38      5.60 o 
  -7   6   0       62.42       63.21      6.69 o 
  -6   6   0      227.17      207.35      9.00 o 
  -5   6   0       12.82       11.77      3.62 o 
  -4   6   0       28.61       35.70      7.33 o 
  -3   6   0      524.36      503.91     27.52 o 
  -2   6   0      101.26      107.05      4.58 o 
  -1   6   0       65.35       54.65      4.15 o 
   0   6   0      231.55      230.04      6.39 o 
   1   6   0      354.47      316.10     10.16 o 
   2   6   0       58.56       60.72      5.44 o 
   3   6   0      493.07      471.38     13.42 o 
   4   6   0       38.63       41.07      5.36 o 
   5   6   0      193.72      173.86     11.83 o 
   6   6   0      102.21      118.46     10.42 o 
  -8   7   0       28.64       22.22      4.72 o 
  -7   7   0        0.12        0.90      2.81 o 
  -6   7   0       87.94       96.19      7.84 o 
  -5   7   0        8.82       17.63      4.06 o 
  -4   7   0       91.82       95.58      6.36 o 
  -3   7   0      219.39      208.03      8.46 o 
  -2   7   0      103.04      107.28      6.18 o 
  -1   7   0       22.02       25.43      3.51 o 
   0   7   0       10.65       42.41      5.24 o 
   1   7   0      301.43      279.96     10.16 o 
   2   7   0       58.97       54.85      5.68 o 
   3   7   0      758.79      691.19     39.99 o 
   4   7   0       89.09       74.39      8.23 o 
   5   7   0      126.72      114.75      8.02 o 
  -7   8   0       49.84       50.78      6.82 o 
  -6   8   0      185.70      216.34     10.00 o 
  -5   8   0        2.66       14.26      4.02 o 
  -4   8   0       22.52       24.01      4.63 o 
  -3   8   0        4.71        9.40      3.46 o 
  -2   8   0      224.48      244.06     13.63 o 
  -1   8   0        0.33        6.94      4.89 o 
   0   8   0      352.80      381.10     17.87 o 
   1   8   0       41.00       55.55      5.87 o 
   2   8   0      335.47      366.68     14.79 o 
   3   8   0      103.11      119.59      7.60 o 
  -5   9   0       93.12       96.96     10.03 o 
  -4   9   0        4.38        9.26      4.63 o 
  -3   9   0       91.13       98.25      9.26 o 
   1   9   0       17.01        5.92      7.20 o 
  -2  -9   1       20.00       14.40      7.72 o 
  -1  -9   1      123.90      107.50     11.32 o 
   0  -9   1       68.30      100.05     11.57 o 
   2  -9   1      317.86      343.35     16.72 o 
   3  -9   1        1.61        0.51      3.60 o 
   4  -9   1       27.29       27.78      6.69 o 
   5  -9   1        0.21        2.06      4.12 o 
   6  -9   1       32.74       53.75      9.52 o 
  -4  -8   1       28.43       37.81     11.06 o 
  -3  -8   1      158.44      161.00     14.15 o 
  -2  -8   1       10.94       12.35      6.17 o 
  -1  -8   1      382.84      365.21     18.26 o 
   0  -8   1       29.78       41.66      8.74 o 
   1  -8   1      173.82      190.95     18.39 o 
   2  -8   1       87.80       84.87      8.23 o 
   3  -8   1       88.55       91.82      9.00 o 
   4  -8   1        8.37       10.54      4.63 o 
   5  -8   1      129.57      140.17     11.32 o 
   6  -8   1       82.81       91.30      9.52 o 
   7  -8   1        2.50        4.89      5.92 o 
  -5  -7   1        3.36        1.06      5.14 o 
  -4  -7   1      152.59      162.33      8.52 o 
  -3  -7   1      147.75      166.97      8.31 o 
  -2  -7   1      130.27      122.03      7.59 o 
  -1  -7   1      586.48      545.93     18.00 o 
   0  -7   1        3.74       33.08      4.22 o 
   1  -7   1      171.94      174.88      6.07 o 
   2  -7   1      137.26      126.03      7.52 o 
   3  -7   1      651.82      624.96     15.18 o 
   4  -7   1        5.60        8.25      3.33 o 
   5  -7   1      192.62      210.58     18.26 o 
   6  -7   1        8.07        9.61      3.52 o 
   7  -7   1       66.70       80.73     10.29 o 
   8  -7   1       11.94       13.20      4.06 o 
  -6  -6   1      143.60      170.56      9.19 o 
  -5  -6   1        1.10       -0.89      4.50 o 
  -4  -6   1      388.61      358.21     11.83 o 
  -3  -6   1       32.43       31.13      6.56 o 
  -2  -6   1      248.40      229.25     13.37 o 
  -1  -6   1       26.22       22.36      2.96 o 
   0  -6   1      880.48      813.32     36.65 o 
   1  -6   1      264.61      260.13      6.88 o 
   2  -6   1     1189.30     1166.85     17.31 o 
   3  -6   1      761.02      743.15     17.10 o 
   4  -6   1        6.92        7.97      4.89 o 
   5  -6   1      454.29      444.91     12.54 o 
   6  -6   1      183.29      201.12     12.35 o 
   7  -6   1      223.97      209.63     10.54 o 
   8  -6   1        1.16        3.49      3.08 o 
   9  -6   1       79.32       88.48      6.73 o 
  -7  -5   1       82.09       97.43      7.35 o 
  -6  -5   1      104.03      112.96      7.28 o 
  -5  -5   1       54.88       55.17      6.04 o 
  -4  -5   1       10.71        8.10      3.40 o 
  -3  -5   1      463.17      444.37     12.01 o 
  -2  -5   1      826.87      798.78     12.87 o 
  -1  -5   1      486.02      489.39      9.13 o 
   0  -5   1      664.88      676.53     12.28 o 
   1  -5   1        0.37        2.46      1.80 o 
   2  -5   1      962.01      962.09     14.19 o 
   3  -5   1       27.12       26.01      2.70 o 
   4  -5   1      641.23      649.98     14.79 o 
   5  -5   1      302.18      309.42     10.09 o 
   6  -5   1      855.86      839.71     18.64 o 
   7  -5   1      100.54      117.42      6.82 o 
   8  -5   1       64.57       67.49     10.93 o 
   9  -5   1       22.81       19.38      4.17 o 
  -8  -4   1        1.18       -1.75      2.80 o 
  -7  -4   1       46.32       41.56      5.53 o 
  -6  -4   1       30.56       45.80      8.23 o 
  -5  -4   1      707.14      661.68     15.87 o 
  -4  -4   1       10.37       12.91      3.62 o 
  -3  -4   1      714.02      675.07     14.52 o 
  -2  -4   1       77.01       91.74      3.44 o 
  -1  -4   1      472.86      451.00      7.90 o 
   0  -4   1      645.91      766.76     11.32 o 
   1  -4   1      800.50      770.72     11.33 o 
   2  -4   1      491.17      478.14      8.10 o 
   3  -4   1      242.88      226.51      5.18 o 
   4  -4   1      829.81      791.42     12.24 o 
   5  -4   1       85.56       77.92      7.07 o 
   6  -4   1      336.16      323.70     10.27 o 
   7  -4   1      194.32      204.88      8.54 o 
   8  -4   1      126.77      125.66      7.72 o 
   9  -4   1        0.29       -4.12      4.12 o 
  -8  -3   1       74.49       64.47      6.09 o 
  -7  -3   1       17.94       17.86      4.13 o 
  -6  -3   1      302.56      304.06     11.70 o 
  -5  -3   1      959.38      948.36     19.45 o 
  -4  -3   1      651.92      583.47     37.81 o 
  -3  -3   1      280.32      272.08      5.74 o 
  -2  -3   1      100.82      138.31      3.83 o 
  -1  -3   1     5051.33     5120.17     57.26 o 
   1  -3   1      348.82      342.87      5.84 o 
   2  -3   1       63.89       61.12      2.37 o 
   3  -3   1     2685.74     2644.99     31.29 o 
   4  -3   1      197.83      202.86      4.92 o 
   5  -3   1      687.74      686.05     11.18 o 
   6  -3   1       24.96       25.72      4.00 o 
   7  -3   1      516.35      490.83     16.59 o 
   8  -3   1      120.14      125.65     11.57 o 
   9  -3   1       21.54       27.78      6.69 o 
  -9  -2   1       56.97       64.04      8.74 o 
  -8  -2   1      227.26      247.78     10.09 o 
  -7  -2   1       23.11       34.15      4.87 o 
  -6  -2   1      169.80      161.85      7.36 o 
  -5  -2   1        0.06        6.43      4.12 o 
  -4  -2   1     1230.44     1194.12     16.25 o 
  -3  -2   1       76.04       80.17      2.82 o 
  -2  -2   1      432.39      392.11      6.45 o 
  -1  -2   1    16032.21    16915.47    181.68 o 
   0  -2   1     3937.52     4464.95     49.75 o 
   1  -2   1     4415.93     4380.31     48.25 o 
   2  -2   1      160.77      117.91      2.86 o 
   3  -2   1     1447.90     1539.24     19.09 o 
   4  -2   1     2459.18     2721.16     32.40 o 
   5  -2   1     1616.60     1662.52     21.84 o 
   6  -2   1       18.41       29.95      3.82 o 
   7  -2   1      266.32      254.09     14.02 o 
   8  -2   1       15.03       19.03      5.92 o 
   9  -2   1       12.83       24.95      6.69 o 
  -9  -1   1      112.77      126.79     11.32 o 
  -8  -1   1       10.30       13.66      3.81 o 
  -7  -1   1      210.77      200.86      8.26 o 
  -6  -1   1       36.60       73.74      5.18 o 
  -5  -1   1      806.92      805.08     12.40 o 
  -4  -1   1      678.67      677.51     10.29 o 
  -3  -1   1      129.66      140.30      3.37 o 
  -2  -1   1       12.04       20.32      1.47 o 
  -1  -1   1      207.16      182.24      3.15 o 
   0  -1   1     3818.63     4194.91     65.55 o 
   1  -1   1      302.74      306.12      4.30 o 
   2  -1   1    10686.75    11879.21    128.03 o 
   3  -1   1     1600.33     1742.21     21.03 o 
   4  -1   1     1950.06     2095.73     25.53 o 
   5  -1   1      211.30      198.69      5.97 o 
   6  -1   1      286.25      312.26      7.16 o 
   7  -1   1       31.50       28.77      3.99 o 
   8  -1   1      132.24      134.77     10.80 o 
   9  -1   1       22.53       22.63      6.17 o 
  -9   0   1       92.43      110.33     10.54 o 
  -8   0   1       24.24       22.38      5.92 o 
  -7   0   1      194.61      192.98      7.81 o 
  -6   0   1       23.59       37.39      4.57 o 
  -5   0   1      343.43      322.95      6.70 o 
  -4   0   1       21.41       25.63      2.08 o 
  -3   0   1     1006.35      939.61     12.27 o 
  -2   0   1     2203.15     2293.14     26.03 o 
  -1   0   1     7838.72     8710.65     94.23 o 
   0   0   1      485.38      575.17      8.10 o 
   1   0   1       66.09       80.07      1.62 o 
   2   0   1      116.46      142.40      4.99 o 
   3   0   1      804.10      784.16     12.12 o 
   4   0   1      457.65      422.90      7.25 o 
   5   0   1      319.53      307.65      6.58 o 
   6   0   1      209.39      214.88      7.69 o 
   7   0   1      101.54      112.77      6.33 o 
   8   0   1      159.39      147.37     11.06 o 
   9   0   1        2.22        0.77      4.12 o 
 -10   1   1       37.52       32.15      8.74 o 
  -9   1   1       13.78       15.69      6.17 o 
  -8   1   1      208.20      179.26     12.09 o 
  -7   1   1      221.38      218.39      7.97 o 
  -6   1   1       14.51       14.94      3.64 o 
  -5   1   1       78.96       68.51      3.31 o 
  -4   1   1     2546.85     2546.53     30.12 o 
  -3   1   1     1721.47     1861.83     22.04 o 
  -2   1   1      160.36      167.68      3.02 o 
  -1   1   1     5818.02     6130.65     81.83 o 
   0   1   1     2340.49     2690.66     29.85 o 
   1   1   1       19.79       33.69      2.04 o 
   2   1   1       14.29       15.96      1.82 o 
   3   1   1     1355.29     1348.13     16.82 o 
   4   1   1     1000.48     1099.64     14.85 o 
   5   1   1      478.44      461.78     18.00 o 
   6   1   1       95.13       85.21      5.63 o 
   7   1   1       84.48       85.71      5.71 o 
   8   1   1      129.86      143.42     16.72 o 
   9   1   1       63.91       52.47      9.52 o 
 -10   2   1       13.43       10.54      5.66 o 
  -9   2   1        1.02        2.83      3.86 o 
  -8   2   1       92.65       97.05      5.99 o 
  -7   2   1      143.90      150.16     15.69 o 
  -6   2   1     1007.31      967.43     22.25 o 
  -5   2   1        5.72        6.94      1.67 o 
  -4   2   1     2064.35     2099.94     25.40 o 
  -3   2   1     4101.01     4425.07     50.29 o 
  -2   2   1      657.37      638.27      8.59 o 
  -1   2   1     1951.26     2029.69     23.50 o 
   0   2   1      229.14      271.22      5.42 o 
   1   2   1     1097.17     1040.40     13.11 o 
   2   2   1     3311.90     3441.69     48.83 o 
   3   2   1      503.48      480.01     10.64 o 
   4   2   1      123.19      113.17      5.46 o 
   5   2   1      409.17      378.80     14.79 o 
   6   2   1        2.26        3.47      2.91 o 
   7   2   1       95.75      114.21      7.00 o 
   8   2   1        0.04        3.11      3.21 o 
 -10   3   1       23.75       12.35      6.17 o 
  -9   3   1      112.73       98.25      9.77 o 
  -8   3   1      104.82       96.50      6.18 o 
  -7   3   1      773.35      740.76     17.18 o 
  -6   3   1        1.34        4.92      5.92 o 
  -5   3   1        2.56        5.33      2.96 o 
  -4   3   1      716.98      694.72     11.90 o 
  -3   3   1     2612.89     2751.72     41.15 o 
  -2   3   1      245.09      198.84      4.20 o 
  -1   3   1      788.61      777.52     10.83 o 
   0   3   1     4620.70     5121.74     57.22 o 
   1   3   1       53.74       67.96      2.53 o 
   2   3   1      106.29       91.85      2.77 o 
   3   3   1       54.26       59.00      5.02 o 
   4   3   1      337.00      300.37      9.35 o 
   5   3   1      104.55      106.92     11.57 o 
   6   3   1      225.20      237.20      9.54 o 
   7   3   1      131.61      128.18     15.43 o 
   8   3   1       40.77       43.70      5.67 o 
  -9   4   1       49.99       54.27      5.53 o 
  -8   4   1       42.15       42.49      6.69 o 
  -7   4   1      457.62      435.73     12.91 o 
  -6   4   1      205.38      199.49      8.16 o 
  -5   4   1      122.20      105.32      8.49 o 
  -4   4   1      348.74      321.34     12.47 o 
  -3   4   1     2332.46     2360.40     28.70 o 
  -2   4   1       32.38       46.73      3.11 o 
  -1   4   1      970.83      920.33     13.21 o 
   0   4   1       47.40       42.00      3.11 o 
   1   4   1      319.14      296.69      7.79 o 
   2   4   1      752.48      697.25     21.22 o 
   3   4   1      209.04      193.70      7.63 o 
   4   4   1      375.39      368.69     18.77 o 
   5   4   1        0.56        2.63      5.53 o 
   6   4   1      210.72      224.02     11.32 o 
   7   4   1       34.35       35.03      5.45 o 
  -9   5   1        1.76        5.22      3.33 o 
  -8   5   1       38.93       35.92      9.64 o 
  -7   5   1       62.53       61.15      5.42 o 
  -6   5   1      649.20      647.74     16.00 o 
  -5   5   1       60.54       67.45      5.42 o 
  -4   5   1      540.49      527.60     13.18 o 
  -3   5   1     1162.78     1061.41     37.16 o 
  -2   5   1      147.30      146.04      4.81 o 
  -1   5   1        7.42        6.30      2.39 o 
   0   5   1       84.19       82.99      3.85 o 
   1   5   1      769.91      682.15     11.42 o 
   2   5   1      305.53      286.36      9.54 o 
   3   5   1      448.32      412.59     12.07 o 
   4   5   1       46.38       40.71      5.53 o 
   5   5   1      459.84      458.02     13.99 o 
   6   5   1      114.53      127.39      7.95 o 
   7   5   1      138.51      126.20      8.52 o 
  -9   6   1       16.32       20.87      5.36 o 
  -8   6   1      140.36      121.93      9.39 o 
  -7   6   1        1.48        4.14      4.63 o 
  -6   6   1      339.06      379.42     22.38 o 
  -5   6   1       32.05       44.35      5.16 o 
  -4   6   1      156.78      136.29     14.66 o 
  -3   6   1        0.26        3.48      3.27 o 
  -2   6   1      698.24      693.45     15.45 o 
  -1   6   1      287.02      289.57      7.45 o 
   0   6   1      186.09      205.35      6.31 o 
   1   6   1      220.97      214.72      8.52 o 
   2   6   1       98.06       86.12      6.07 o 
   3   6   1      395.01      371.47     12.08 o 
   4   6   1      143.44      152.29      8.02 o 
   5   6   1      212.56      209.85      9.70 o 
   6   6   1        4.33        3.51      4.24 o 
  -8   7   1        9.74        9.65      3.88 o 
  -7   7   1       72.06       75.37      6.18 o 
  -6   7   1       98.95      109.01      9.64 o 
  -5   7   1      105.79      113.30     10.29 o 
  -4   7   1      275.14      247.28      9.55 o 
  -3   7   1       17.01       17.16      3.88 o 
  -2   7   1      197.20      206.57     14.02 o 
  -1   7   1        1.10        3.38      2.65 o 
   0   7   1      383.03      397.58     14.40 o 
   1   7   1       26.44       31.20      8.49 o 
   2   7   1      674.32      642.17     16.89 o 
   3   7   1        0.18       -1.18      3.00 o 
   4   7   1      108.77      109.17      7.43 o 
  -7   8   1       89.01       94.21      7.73 o 
  -6   8   1       12.17       15.19      4.14 o 
  -5   8   1      112.16      125.66      7.55 o 
  -4   8   1        0.42       -0.27      2.76 o 
  -3   8   1      222.39      224.12      9.45 o 
  -2   8   1       96.70      101.80      6.62 o 
  -1   8   1      237.59      236.87     13.63 o 
   0   8   1      112.78      137.42     12.73 o 
   1   8   1      159.73      193.19      9.33 o 
   2   8   1      187.93      192.83      9.41 o 
   3   8   1       27.73       22.50      4.69 o 
  -5   9   1       69.38       85.66      6.80 o 
  -4   9   1       32.33       26.97      4.94 o 
  -3   9   1      100.63      118.10     10.93 o 
  -2   9   1       27.46       50.92      7.97 o 
  -1   9   1      318.47      314.54     16.46 o 
   0   9   1        5.45       15.95      5.66 o 
   1   9   1       84.04      101.33     12.86 o 
   2 -10   2      114.65      113.68     11.57 o 
   3 -10   2       21.77       32.41      6.69 o 
  -2  -9   2       27.99       30.61      8.49 o 
  -1  -9   2       44.36       57.61      9.77 o 
   0  -9   2       40.82       46.81      9.00 o 
   1  -9   2      304.98      295.00     15.43 o 
   2  -9   2       38.23       40.89      6.94 o 
   3  -9   2       45.62       48.61      7.97 o 
   4  -9   2       82.35       69.96      8.49 o 
   5  -9   2       39.15       46.04      8.74 o 
   6  -9   2        9.89       23.92      7.72 o 
  -4  -8   2      136.39      119.85     13.12 o 
  -3  -8   2        1.66       -5.14      5.14 o 
  -2  -8   2      185.01      164.34     13.37 o 
  -1  -8   2      170.80      186.46     13.63 o 
   0  -8   2        9.45       26.49      4.76 o 
   1  -8   2      642.90      635.77     22.63 o 
   2  -8   2        6.51        2.31      4.12 o 
   3  -8   2        1.97        4.37      4.37 o 
   4  -8   2       25.91       26.23      6.43 o 
   5  -8   2      450.88      458.82     20.58 o 
   6  -8   2        1.61        7.20      4.12 o 
   7  -8   2       62.47       61.21     10.03 o 
  -5  -7   2       53.32       51.44      9.77 o 
  -4  -7   2      142.49      136.82     12.35 o 
  -3  -7   2        2.18        4.53      3.11 o 
  -2  -7   2      488.22      456.95     22.50 o 
  -1  -7   2      140.77      139.73      6.98 o 
   0  -7   2       84.59      129.41      9.35 o 
   1  -7   2      113.37      108.68      5.09 o 
   2  -7   2      821.97      802.46     26.00 o 
   3  -7   2       71.64       85.95      5.82 o 
   4  -7   2       66.29       58.33      5.08 o 
   5  -7   2      410.51      431.32     12.98 o 
   6  -7   2       79.62       83.17      6.26 o 
   7  -7   2       39.16       46.87      5.73 o 
   8  -7   2        0.41        3.34      4.12 o 
  -6  -6   2        4.95        7.38      3.70 o 
  -5  -6   2      108.36      128.89      7.66 o 
  -4  -6   2      230.13      219.44      9.08 o 
  -3  -6   2      100.73      105.41      6.36 o 
  -2  -6   2        7.19       10.06      3.31 o 
  -1  -6   2      654.46      647.88     11.66 o 
   0  -6   2      220.77      311.47     13.82 o 
   1  -6   2      371.89      361.52     13.18 o 
   2  -6   2      972.24      960.69     14.93 o 
   3  -6   2       84.26       85.19      4.33 o 
   4  -6   2      110.47       90.52      9.00 o 
   5  -6   2       20.64       19.00      3.77 o 
   6  -6   2      317.56      323.15     23.15 o 
   7  -6   2        0.47        3.45      3.73 o 
   8  -6   2       31.64       25.71      4.63 o 
  -7  -5   2       60.40       63.39      6.36 o 
  -6  -5   2       29.22       36.78      5.31 o 
  -5  -5   2      269.56      275.04     10.18 o 
  -4  -5   2       22.35       18.46      4.13 o 
  -3  -5   2      352.81      362.52     10.61 o 
  -2  -5   2      106.05       95.55      4.01 o 
  -1  -5   2     1320.60     1247.07     17.53 o 
   0  -5   2      114.40      129.48      5.49 o 
   1  -5   2      944.72      881.61     13.20 o 
   2  -5   2       15.05       16.63      2.32 o 
   3  -5   2      461.69      421.28     21.03 o 
   4  -5   2       86.80       91.76      3.97 o 
   5  -5   2      170.98      179.29      7.63 o 
   6  -5   2       72.17       73.74     12.73 o 
   7  -5   2      140.14      128.11      7.18 o 
   8  -5   2       48.13       48.45      5.53 o 
   9  -5   2       19.83       25.01     10.03 o 
  -8  -4   2       17.81       20.60      4.69 o 
  -7  -4   2        0.75       -2.16      2.95 o 
  -6  -4   2      321.19      350.46     15.05 o 
  -5  -4   2       14.08       11.56      3.52 o 
  -4  -4   2      808.98      718.79     35.11 o 
  -3  -4   2      446.06      392.71     18.25 o 
  -2  -4   2      247.40      200.84      5.52 o 
  -1  -4   2     2404.11     2427.02     29.37 o 
   0  -4   2       45.17       63.51      3.46 o 
   1  -4   2      104.19       93.84      4.66 o 
   2  -4   2      607.88      575.63     11.83 o 
   3  -4   2      849.71      845.14     12.49 o 
   4  -4   2        0.66       -0.87      1.72 o 
   5  -4   2      303.34      291.59      6.91 o 
   6  -4   2        6.25        5.57      3.73 o 
   7  -4   2      303.28      270.31      9.73 o 
   8  -4   2        4.96        1.32      3.03 o 
   9  -4   2       82.50       94.39      9.77 o 
  -8  -3   2       97.60       94.17     16.33 o 
  -7  -3   2      156.39      156.11     10.16 o 
  -6  -3   2      721.32      698.82     16.54 o 
  -5  -3   2      425.07      414.60     11.31 o 
  -4  -3   2      778.32      738.21     18.26 o 
  -3  -3   2      252.50      261.41      5.78 o 
  -2  -3   2     1581.59     1601.09     20.22 o 
  -1  -3   2     1033.77     1067.45     14.10 o 
   0  -3   2     2036.03     1978.40     23.54 o 
   1  -3   2       70.21       59.50      3.11 o 
   2  -3   2      572.37      533.55      8.20 o 
   3  -3   2      786.04      772.95     12.53 o 
   4  -3   2      116.45      112.09      4.60 o 
   5  -3   2       75.07       76.66      7.46 o 
   6  -3   2      704.76      726.03     15.91 o 
   7  -3   2      396.04      379.89     11.36 o 
   9  -3   2       37.20       45.27      7.97 o 
  -9  -2   2       97.07      103.65     10.29 o 
  -8  -2   2       22.93       27.01      4.72 o 
  -7  -2   2      331.88      301.55     10.37 o 
  -6  -2   2       18.56       25.21      4.20 o 
  -5  -2   2     1994.43     1891.95     52.06 o 
  -4  -2   2       12.51        7.43      1.73 o 
  -3  -2   2      686.60      697.92     10.38 o 
  -2  -2   2     1586.39     1647.40     20.18 o 
  -1  -2   2    24952.16    25337.55    271.11 o 
   0  -2   2     2133.91     2442.64     27.70 o 
   1  -2   2       54.90       62.44      3.81 o 
   2  -2   2     1300.52     1330.08     16.38 o 
   3  -2   2     3019.74     3188.90     36.87 o 
   4  -2   2     2902.22     3004.96     35.63 o 
   5  -2   2       99.88      105.49      3.88 o 
   6  -2   2      165.71      165.23      5.26 o 
   7  -2   2       27.02       25.20      5.92 o 
   8  -2   2      221.08      247.93     14.15 o 
   9  -2   2        3.58        6.17      4.37 o 
  -9  -1   2       95.87      108.28     10.54 o 
  -8  -1   2       48.47       52.21      7.46 o 
  -7  -1   2      246.40      214.02      8.55 o 
  -6  -1   2      194.47      195.73      5.82 o 
  -5  -1   2      533.66      514.89     10.79 o 
  -4  -1   2      343.92      377.25      6.96 o 
  -3  -1   2     1601.10     1586.76     19.60 o 
  -2  -1   2      543.55      519.44      7.52 o 
  -1  -1   2     5316.44     5534.02     94.17 o 
   0  -1   2     1196.48     1462.65     20.91 o 
   1  -1   2     2734.24     2901.49     32.31 o 
   2  -1   2     1305.14     1397.59     16.83 o 
   3  -1   2     5872.71     6310.46     85.56 o 
   4  -1   2       23.75        6.67      1.47 o 
   5  -1   2      115.68      111.11      4.49 o 
   6  -1   2       90.86       93.35      5.12 o 
   7  -1   2      126.27      133.70      6.80 o 
   8  -1   2      241.07      203.44     13.12 o 
   9  -1   2       15.75       16.46      5.66 o 
  -9   0   2        4.15       -2.31      4.12 o 
  -8   0   2      331.12      328.69     16.20 o 
  -7   0   2       11.22        9.77      4.63 o 
  -6   0   2      686.58      731.12     12.24 o 
  -5   0   2      285.04      276.73      6.20 o 
  -4   0   2      626.04      577.67      9.04 o 
  -3   0   2        2.22       10.21      4.59 o 
  -2   0   2      901.14      940.28     11.82 o 
  -1   0   2     2237.55     2512.74     28.05 o 
   0   0   2      593.63      655.69      9.12 o 
   1   0   2     5175.62     5577.00     60.88 o 
   2   0   2      163.45      165.80      3.24 o 
   3   0   2     1262.15     1213.63     15.49 o 
   4   0   2      212.79      219.65      4.87 o 
   5   0   2      404.01      411.26     10.45 o 
   6   0   2       86.49       91.90      5.60 o 
   7   0   2      271.08      259.31     10.67 o 
   8   0   2      143.48      139.48      7.55 o 
   9   0   2       61.25       49.89      8.49 o 
 -10   1   2       15.49       13.63      5.92 o 
  -9   1   2      119.19      119.59     10.80 o 
  -8   1   2      345.24      317.63     15.95 o 
  -7   1   2      188.67      204.52      7.95 o 
  -6   1   2       39.58       36.12      4.14 o 
  -5   1   2     1043.87     1081.83     15.18 o 
  -4   1   2     4596.65     4778.14     53.97 o 
  -3   1   2      179.32      183.43      3.81 o 
  -2   1   2     2207.30     2288.28     32.73 o 
  -1   1   2     2855.70     3121.84     34.79 o 
   0   1   2     3548.97     3818.50     42.17 o 
   1   1   2      154.09      151.04      2.83 o 
   2   1   2      228.59      179.51      5.18 o 
   3   1   2        5.02        9.47      2.09 o 
   4   1   2     1917.01     1843.67     29.73 o 
   5   1   2      778.98      762.15     19.55 o 
   6   1   2       20.56       51.24      7.97 o 
   7   1   2      111.94      105.69      6.55 o 
   8   1   2        4.55        1.29      3.60 o 
   9   1   2       52.46       60.70     10.80 o 
 -10   2   2        0.14       -4.63      4.63 o 
  -9   2   2       82.89       88.22      9.00 o 
  -8   2   2        4.29        1.54      2.91 o 
  -7   2   2      935.63      823.90     40.51 o 
  -6   2   2      103.01      153.05      6.62 o 
  -5   2   2     1032.30     1032.94     19.19 o 
  -4   2   2      519.42      534.88     10.35 o 
  -3   2   2      616.00      630.08     12.27 o 
  -2   2   2     1377.09     1337.12     21.00 o 
  -1   2   2     4286.80     4227.39     47.01 o 
   0   2   2     1635.12     1638.99     19.59 o 
   1   2   2     1029.25     1077.63     23.40 o 
   2   2   2     2052.66     2171.45     32.83 o 
   3   2   2       29.83       30.09      3.15 o 
   4   2   2     1080.96     1060.02     20.00 o 
   5   2   2        5.18       15.57      3.36 o 
   6   2   2       66.01       88.99      6.00 o 
   7   2   2       10.52       14.72      3.81 o 
   8   2   2      172.77      185.77      9.35 o 
 -10   3   2       19.51       21.86      6.94 o 
  -9   3   2       41.04       34.22      4.94 o 
  -8   3   2       59.90       64.19      6.04 o 
  -7   3   2      295.89      298.22     10.16 o 
  -6   3   2        5.03       19.29      5.14 o 
  -5   3   2      575.27      467.48     16.07 o 
  -4   3   2       23.18       26.07      3.33 o 
  -3   3   2     2593.18     2566.86     38.64 o 
  -2   3   2      964.58      956.93     18.41 o 
  -1   3   2     1364.55     1378.10     17.49 o 
   0   3   2       92.81      223.67      4.75 o 
   1   3   2     2616.50     2615.19     30.94 o 
   2   3   2      908.98      878.74     16.64 o 
   3   3   2       78.06       57.19      4.18 o 
   4   3   2      220.14      193.48     11.96 o 
   5   3   2      122.31      128.39      8.23 o 
   6   3   2      232.29      246.49     13.50 o 
   7   3   2        7.11        9.89      5.40 o 
   8   3   2       68.07       78.71     11.19 o 
  -9   4   2       17.92       19.66      4.14 o 
  -8   4   2       85.06      103.27      6.82 o 
  -7   4   2       23.86       29.65      4.61 o 
  -6   4   2       66.29       78.29      5.36 o 
  -5   4   2      236.24      226.78      8.36 o 
  -4   4   2     2388.04     2264.19     94.90 o 
  -3   4   2      317.90      274.10      5.61 o 
  -2   4   2       20.16       14.64      3.03 o 
  -1   4   2     3053.40     3088.96     38.52 o 
   0   4   2      207.99      275.93      6.42 o 
   1   4   2      364.80      363.45      7.03 o 
   2   4   2       64.53       60.37      4.55 o 
   3   4   2      254.55      236.23      8.73 o 
   4   4   2        0.47       -0.82      2.63 o 
   5   4   2      246.00      249.05      9.90 o 
   6   4   2       34.21       43.86      7.33 o 
   7   4   2       96.85       85.59      6.90 o 
  -9   5   2        8.32       11.50      4.76 o 
  -8   5   2       19.21       21.47      4.32 o 
  -7   5   2       38.34       48.37      5.82 o 
  -6   5   2      431.81      390.67     12.18 o 
  -5   5   2        0.36        3.12      3.34 o 
  -4   5   2      696.55      657.56     15.36 o 
  -3   5   2       81.67       79.66      9.90 o 
  -2   5   2      167.84      157.93      5.05 o 
  -1   5   2        6.12       15.08      2.54 o 
   0   5   2     1053.94     1020.71     41.06 o 
   1   5   2      291.73      285.79      9.36 o 
   2   5   2      918.46      889.46     18.82 o 
   3   5   2        1.79        4.59      3.18 o 
   4   5   2      127.77      111.71      6.80 o 
   5   5   2      230.58      222.86      9.72 o 
   6   5   2      152.96      155.14      8.93 o 
  -9   6   2       20.42       16.46      5.46 o 
  -8   6   2        8.60        3.40      3.08 o 
  -7   6   2      242.01      245.83     10.67 o 
  -6   6   2       84.72       83.43      6.36 o 
  -5   6   2       50.03       59.53      5.53 o 
  -4   6   2      172.60      150.92      7.32 o 
  -3   6   2      463.29      444.48     12.45 o 
  -2   6   2      424.66      407.46     11.42 o 
  -1   6   2       19.98       22.95      3.26 o 
   0   6   2      220.51      220.01      8.64 o 
   1   6   2      258.36      241.00      9.27 o 
   2   6   2      477.27      449.46     13.63 o 
   3   6   2       34.41       32.73      4.98 o 
   4   6   2      264.96      245.86     10.32 o 
   5   6   2        3.34        8.84      3.51 o 
  -8   7   2        5.35        9.82      4.09 o 
  -7   7   2       62.00       74.44     17.23 o 
  -6   7   2       10.50       11.32      3.72 o 
  -5   7   2      122.27      127.16      7.35 o 
  -4   7   2        0.56       -2.90      2.90 o 
  -3   7   2      386.47      399.46     12.08 o 
  -2   7   2        0.48        4.63      4.76 o 
  -1   7   2      377.25      389.64     17.23 o 
   0   7   2       31.74       43.85      5.54 o 
   1   7   2      240.60      225.24     11.96 o 
   2   7   2      115.41      108.70      7.06 o 
   3   7   2      127.41      135.92      9.13 o 
   4   7   2       48.56       48.33      9.13 o 
  -7   8   2        8.00       10.32      4.06 o 
  -6   8   2       75.02       77.71      6.55 o 
  -5   8   2       41.36       57.38      5.60 o 
  -4   8   2      132.55      131.19      7.55 o 
  -3   8   2       85.39       88.05      6.36 o 
  -2   8   2      106.44      108.28     10.29 o 
  -1   8   2      129.17      151.23     11.32 o 
   0   8   2       33.72       40.12      7.20 o 
   1   8   2      331.50      346.89     12.61 o 
   2   8   2        0.99        1.21      3.23 o 
   3   8   2       44.13       51.16      6.08 o 
  -5   9   2        7.32        9.74      3.99 o 
  -4   9   2       99.73      105.30      7.36 o 
  -3   9   2       10.23       10.80      5.92 o 
  -2   9   2      242.00      280.85     16.20 o 
  -1   9   2       55.27       72.01      8.74 o 
   0   9   2      106.44      110.59     10.29 o 
   2 -10   3        0.33       12.35      4.89 o 
   3 -10   3        9.41       12.86      4.89 o 
  -2  -9   3      141.89      162.03     13.37 o 
  -1  -9   3        2.37        6.43      5.66 o 
   0  -9   3      105.47      122.42     10.80 o 
   1  -9   3      156.43      164.89     11.57 o 
   2  -9   3      185.98      205.49     13.12 o 
   3  -9   3       59.60       67.64      8.23 o 
   4  -9   3       11.63       11.83      5.40 o 
   5  -9   3       30.16       37.04      7.72 o 
   6  -9   3       38.13       41.41      9.26 o 
  -4  -8   3       46.22       42.18      9.00 o 
  -3  -8   3      155.75      122.42     12.09 o 
  -2  -8   3      136.77      141.71     12.35 o 
  -1  -8   3        0.58        0.51      5.66 o 
   0  -8   3      475.62      483.48     14.92 o 
   1  -8   3        0.25        3.52      5.27 o 
   2  -8   3      174.87      178.73      8.09 o 
   3  -8   3       24.45       26.49      6.17 o 
   4  -8   3      442.29      443.39     19.55 o 
   5  -8   3        0.65        4.63      4.89 o 
   6  -8   3      223.45      211.15     13.89 o 
   7  -8   3       22.86       25.20      7.20 o 
  -5  -7   3      103.41      100.82     12.09 o 
  -4  -7   3        0.82       -5.14      5.14 o 
  -3  -7   3      193.40      187.75     13.37 o 
  -2  -7   3      183.91      167.69     12.35 o 
  -1  -7   3       66.82       68.69      5.44 o 
   0  -7   3       38.34       38.47      4.42 o 
   1  -7   3      784.25      767.76     17.00 o 
   2  -7   3      267.59      286.73      9.55 o 
   3  -7   3      272.12      252.82     13.37 o 
   4  -7   3      415.24      402.76     17.49 o 
   5  -7   3      224.98      211.41     12.86 o 
   6  -7   3      135.04      134.51     10.80 o 
   7  -7   3       11.63        6.94      4.63 o 
   8  -7   3       52.47       52.47      8.74 o 
  -6  -6   3      190.02      207.58     13.63 o 
  -5  -6   3      177.49      179.58      8.77 o 
  -4  -6   3       11.36       14.30      3.85 o 
  -3  -6   3       95.77       92.81      5.93 o 
  -2  -6   3       10.16       11.16      2.72 o 
  -1  -6   3      749.34      705.92     12.20 o 
   0  -6   3      196.12      210.46      5.98 o 
   1  -6   3     1140.52     1093.77     16.30 o 
   2  -6   3        0.95        2.22      2.26 o 
   3  -6   3      984.05      914.55     14.65 o 
   4  -6   3        5.94        5.07      3.00 o 
   5  -6   3      142.56      147.31      7.27 o 
   6  -6   3        4.97        6.57      2.90 o 
   7  -6   3       93.60       84.42     10.16 o 
   8  -6   3       24.82       25.38      5.66 o 
  -7  -5   3       23.22       22.88      4.69 o 
  -6  -5   3      228.98      209.24      9.30 o 
  -5  -5   3        5.42       10.65      4.76 o 
  -4  -5   3      280.20      277.09      9.52 o 
  -3  -5   3      201.03      193.34      6.56 o 
  -2  -5   3     5111.33     5196.98     60.25 o 
  -1  -5   3      522.86      503.59      9.02 o 
   0  -5   3      362.05      379.07      7.40 o 
   1  -5   3     1061.57     1031.05     14.70 o 
   2  -5   3      684.79      620.70     10.36 o 
   3  -5   3      110.97      111.07      4.20 o 
   4  -5   3      202.28      204.62      9.19 o 
   5  -5   3      119.50      122.57      6.45 o 
   6  -5   3       61.85       64.39      5.16 o 
   7  -5   3      226.29      209.65      9.09 o 
   8  -5   3        3.96        9.60      3.33 o 
   9  -5   3       20.02       21.09      6.69 o 
  -8  -4   3        2.99       -2.11      3.19 o 
  -7  -4   3       36.47       45.74      5.37 o 
  -6  -4   3      319.86      318.12     10.95 o 
  -5  -4   3      628.10      602.28     21.35 o 
  -4  -4   3     1237.03     1243.01     22.91 o 
  -3  -4   3       57.34       51.24      3.20 o 
  -2  -4   3     7457.08     7988.02     89.02 o 
  -1  -4   3     1718.81     1826.97     22.92 o 
   0  -4   3     1750.97     1754.72     21.82 o 
   1  -4   3      504.22      483.70     13.08 o 
   2  -4   3     2963.83     3050.19     35.95 o 
   3  -4   3        0.85        0.26      1.47 o 
   4  -4   3      595.57      592.78     10.31 o 
   5  -4   3       34.71       41.04      3.98 o 
   6  -4   3      122.52      137.94      6.72 o 
   7  -4   3       67.79       72.29      5.45 o 
   8  -4   3      104.80       90.79      8.74 o 
   9  -4   3       49.36       52.72      7.46 o 
  -9  -3   3       28.08       32.15      7.46 o 
  -8  -3   3        0.13       -2.86      3.86 o 
  -7  -3   3      251.51      257.73     24.43 o 
  -6  -3   3        0.03       20.83      6.43 o 
  -5  -3   3     1348.64     1328.42     24.25 o 
  -4  -3   3      180.88      176.88      5.24 o 
  -3  -3   3      512.28      488.98      8.70 o 
  -2  -3   3      890.12      965.79     13.44 o 
  -1  -3   3     5477.90     5544.66     61.69 o 
   1  -3   3      543.70      573.77      8.35 o 
   2  -3   3     2390.73     2464.08     29.13 o 
   3  -3   3     1954.18     2105.98     25.92 o 
   4  -3   3      537.63      501.02      8.90 o 
   5  -3   3      121.27      130.99     10.99 o 
   6  -3   3      450.17      470.45      9.60 o 
   7  -3   3       45.96       39.96      5.08 o 
   8  -3   3       77.08       78.96      8.23 o 
   9  -3   3        4.27        0.26      4.37 o 
  -9  -2   3       50.03       45.78      7.97 o 
  -8  -2   3      132.36      141.82      8.36 o 
  -7  -2   3      291.53      298.07     10.27 o 
  -6  -2   3      159.13      183.10      7.90 o 
  -5  -2   3      562.51      551.07     10.01 o 
  -4  -2   3      242.20      248.74      5.80 o 
  -3  -2   3       19.26       25.70      2.16 o 
  -2  -2   3     2122.84     2347.10     27.74 o 
  -1  -2   3     1934.01     1850.61     21.82 o 
   0  -2   3      514.53      557.01     13.50 o 
   1  -2   3       13.25        9.02      1.64 o 
   2  -2   3       14.91       12.50      1.43 o 
   3  -2   3     1988.91     2034.01     24.75 o 
   4  -2   3      669.67      687.46     18.06 o 
   5  -2   3      429.53      495.06     11.63 o 
   6  -2   3       13.60       33.69      6.17 o 
   7  -2   3       58.05       66.54      5.31 o 
   8  -2   3      125.12      127.05     10.80 o 
   9  -2   3       35.56       42.69      8.49 o 
  -9  -1   3        1.30        3.09      4.89 o 
  -8  -1   3      331.10      321.74     16.20 o 
  -7  -1   3        5.93        6.92      3.40 o 
  -6  -1   3      611.84      652.65     13.68 o 
  -5  -1   3       90.42       86.45      4.13 o 
  -4  -1   3     1905.48     1961.27     24.50 o 
  -3  -1   3     1064.83     1064.86     14.25 o 
  -2  -1   3       35.85       21.76      1.74 o 
  -1  -1   3       54.07       57.57      4.36 o 
   0  -1   3     1026.85     1338.62     22.30 o 
   1  -1   3      721.02      749.99      9.68 o 
   2  -1   3      281.44      266.37      4.83 o 
   3  -1   3     1880.89     1827.49     22.41 o 
   4  -1   3        3.11        8.63      1.60 o 
   5  -1   3      209.24      200.19     10.34 o 
   6  -1   3       10.24       27.52      5.66 o 
   7  -1   3      402.15      412.27     14.92 o 
   8  -1   3       57.80       56.32      7.72 o 
   9  -1   3       76.82       77.93      9.00 o 
 -10   0   3       18.79       12.60      6.43 o 
  -9   0   3      175.83      182.60     12.86 o 
  -8   0   3       59.36       48.61      7.97 o 
  -7   0   3      265.98      275.33      9.12 o 
  -6   0   3      189.73      211.66      6.01 o 
  -5   0   3      473.62      449.70      9.37 o 
  -4   0   3     1150.30     1156.68     15.62 o 
  -3   0   3     1293.69     1304.50     20.07 o 
  -2   0   3     1338.04     1346.46     16.36 o 
  -1   0   3     1473.96     1476.93     20.91 o 
   0   0   3     7592.77     8518.59     92.30 o 
   1   0   3     1458.55     1551.70     18.41 o 
   2   0   3      176.88      154.60      3.45 o 
   3   0   3        0.93        2.79      1.12 o 
   4   0   3     1292.72     1215.66     16.42 o 
   6   0   3      681.45      703.14     16.08 o 
   7   0   3      139.87      131.17      9.77 o 
   8   0   3      111.54      108.06      6.82 o 
   9   0   3       28.78       27.00      7.72 o 
 -10   1   3       14.59       13.63      6.43 o 
  -9   1   3      126.47      133.22     10.80 o 
  -8   1   3      134.97      138.53      7.59 o 
  -7   1   3        5.86        5.74      4.24 o 
  -6   1   3        4.82        1.47      3.21 o 
  -5   1   3     1460.94     1419.08     18.91 o 
  -4   1   3       67.01       67.52      2.76 o 
  -3   1   3       67.24       55.91      2.09 o 
  -2   1   3      441.82      429.99      6.66 o 
  -1   1   3     1301.67     1360.33     16.36 o 
   0   1   3     1855.11     2203.98     25.44 o 
   1   1   3      167.06      155.50      3.30 o 
   2   1   3      546.16      516.02     10.46 o 
   3   1   3      545.56      495.74     10.91 o 
   4   1   3     2326.22     2337.46     36.74 o 
   5   1   3      106.40      126.48      6.36 o 
   6   1   3      214.96      227.41      8.81 o 
   7   1   3        0.69       -2.11      2.53 o 
   8   1   3      112.90      115.92      7.18 o 
 -10   2   3        9.64       12.09      7.20 o 
  -9   2   3        0.41        3.72      4.12 o 
  -8   2   3      315.16      275.38     10.16 o 
  -7   2   3       40.85       37.73      7.59 o 
  -6   2   3        8.04       11.96      3.18 o 
  -5   2   3      331.54      317.00      9.09 o 
  -4   2   3      430.26      464.89     11.32 o 
  -3   2   3      269.42      182.98      5.81 o 
  -2   2   3     1271.56     1410.58     17.31 o 
  -1   2   3      497.86      462.71      7.13 o 
   0   2   3      252.14      299.87      5.35 o 
   1   2   3     4517.65     4646.71     52.20 o 
   2   2   3        0.39        2.62      1.79 o 
   3   2   3     1781.81     1700.43     28.10 o 
   4   2   3      292.75      257.61     23.66 o 
   5   2   3      204.25      218.44     14.40 o 
   6   2   3       11.13       41.03     13.25 o 
   7   2   3       75.80       79.34      6.00 o 
   8   2   3       39.26       40.04      6.82 o 
 -10   3   3       21.48       17.49      7.20 o 
  -9   3   3       16.07       16.92      3.72 o 
  -8   3   3      250.41      242.46     13.12 o 
  -7   3   3        2.70        3.98      2.59 o 
  -6   3   3        8.20       11.45      3.72 o 
  -5   3   3       39.03       36.10      4.35 o 
  -4   3   3      346.03      329.07      9.09 o 
  -3   3   3       29.31       45.17      3.62 o 
  -2   3   3      898.99      755.73     10.93 o 
  -1   3   3      915.31      926.71     18.32 o 
   0   3   3     1925.68     1957.86     24.13 o 
   1   3   3     5655.25     5960.06     66.90 o 
   2   3   3      466.12      449.47     10.91 o 
   3   3   3      145.69      122.81      6.00 o 
   4   3   3      327.99      323.93     10.37 o 
   5   3   3      594.79      572.88     17.75 o 
   6   3   3       63.40       68.92      5.82 o 
   7   3   3       73.96       87.76      6.73 o 
  -9   4   3       24.95       31.12      4.82 o 
  -8   4   3       48.64       51.69      5.49 o 
  -7   4   3      168.07      183.44      8.44 o 
  -6   4   3       32.17       29.52      5.66 o 
  -5   4   3       66.90       60.88      5.05 o 
  -4   4   3     1733.07     1630.13     28.19 o 
  -3   4   3      288.78      290.16      8.72 o 
  -2   4   3     1069.95     1005.13     14.41 o 
  -1   4   3       52.28       57.95      3.01 o 
   0   4   3     1323.40     1321.21     18.11 o 
   1   4   3        5.53        5.14      2.73 o 
   2   4   3     1390.81     1353.96     24.55 o 
   3   4   3        2.01        0.22      2.81 o 
   4   4   3      267.54      246.26      9.63 o 
   5   4   3      302.52      314.46     11.27 o 
   6   4   3      531.81      519.86     15.73 o 
   7   4   3       13.00       16.22      5.05 o 
  -9   5   3       23.04       18.36      4.25 o 
  -8   5   3       19.38       24.78      4.72 o 
  -7   5   3      240.16      222.04      9.39 o 
  -6   5   3        7.65       14.52      3.95 o 
  -5   5   3      595.71      562.91     14.45 o 
  -4   5   3      108.17      102.59      7.97 o 
  -3   5   3      628.30      630.80     22.12 o 
  -2   5   3      568.34      554.61     10.19 o 
  -1   5   3      545.24      514.59      9.76 o 
   0   5   3      112.28      115.75      4.55 o 
   1   5   3      412.32      415.65     11.63 o 
   2   5   3       64.06       66.26      5.36 o 
   3   5   3       90.96       89.87      6.27 o 
   4   5   3      326.51      313.13     11.27 o 
   5   5   3        5.30        6.75      3.36 o 
   6   5   3      174.29      151.75      8.97 o 
  -8   6   3       79.16       78.29      6.48 o 
  -7   6   3      269.90      259.32     10.55 o 
  -6   6   3       84.84      103.85      6.82 o 
  -5   6   3       76.71       77.01      7.20 o 
  -4   6   3       40.39       38.25      4.87 o 
  -3   6   3      678.55      634.81     15.35 o 
  -2   6   3      152.93      160.95      7.40 o 
  -1   6   3      201.25      205.37      9.79 o 
   0   6   3       33.17       37.96      8.36 o 
   1   6   3      680.63      656.40     16.18 o 
   2   6   3       52.52       56.19      5.82 o 
   3   6   3       79.30       83.65      6.26 o 
   4   6   3       32.86       30.72      4.98 o 
   5   6   3      111.77      112.37      7.85 o 
  -8   7   3       58.66       56.04      7.14 o 
  -7   7   3       11.82       10.73      4.09 o 
  -6   7   3      185.22      204.78      9.63 o 
  -5   7   3        9.65       10.30      3.70 o 
  -4   7   3      267.03      249.02      9.98 o 
  -3   7   3       31.63       35.16      4.87 o 
  -2   7   3      403.78      413.72     12.33 o 
  -1   7   3      166.88      187.75     12.35 o 
   0   7   3      147.41      150.96      8.09 o 
   1   7   3      165.81      176.43     24.56 o 
   2   7   3       30.79       36.01     15.05 o 
   3   7   3      207.54      203.68      9.88 o 
   4   7   3        1.47        7.11      4.66 o 
  -6   8   3       45.96       45.16      5.86 o 
  -5   8   3       75.99       98.59     13.89 o 
  -4   8   3       51.02       60.12     13.76 o 
  -3   8   3       31.19       40.50      6.56 o 
  -2   8   3      298.64      317.63     16.72 o 
  -1   8   3        3.72        5.66      4.89 o 
   0   8   3      172.67      205.24     13.63 o 
   1   8   3       28.00       34.91      7.84 o 
   2   8   3      124.89      133.75     16.72 o 
  -4   9   3        0.66        0.25      3.00 o 
  -3   9   3       31.48       41.15      8.23 o 
  -2   9   3       58.79       72.78      9.26 o 
  -1   9   3       50.05       53.50      9.00 o 
   0 -10   4      198.48      195.72     14.66 o 
   1 -10   4        1.26       -4.37      5.92 o 
   2 -10   4       25.86       29.06      6.94 o 
   3 -10   4      183.69      177.97     13.37 o 
  -3  -9   4       64.99       73.04     12.60 o 
  -2  -9   4       96.92      107.50     11.32 o 
  -1  -9   4       61.19       54.01      9.00 o 
   0  -9   4       76.39       79.83      6.36 o 
   1  -9   4       10.87        8.33      3.62 o 
   2  -9   4      269.32      267.99     14.92 o 
   4  -9   4      166.36      148.91     11.83 o 
   5  -9   4       31.12       42.69      8.23 o 
   6  -9   4      133.81      138.88     13.12 o 
  -4  -8   4        0.28       -0.26      5.66 o 
  -3  -8   4      114.77      117.54     11.83 o 
  -2  -8   4        0.99        1.80      5.40 o 
  -1  -8   4       89.36       91.22      6.52 o 
   0  -8   4      143.98      154.59      9.13 o 
   1  -8   4      242.42      250.84      9.73 o 
   2  -8   4       13.26       11.62      4.76 o 
   3  -8   4      132.47      131.17     10.29 o 
   4  -8   4       97.07       93.87      9.26 o 
   5  -8   4      196.89      179.26     12.35 o 
   6  -8   4       90.06       96.96      9.77 o 
   7  -8   4        3.74        4.89      5.92 o 
  -6  -7   4      110.47      127.05     13.89 o 
  -5  -7   4       25.66       46.55      9.52 o 
  -4  -7   4      109.04      117.28     11.32 o 
  -3  -7   4      380.98      333.32     17.75 o 
  -2  -7   4        1.90       -2.57      5.14 o 
  -1  -7   4      342.32      323.12     11.83 o 
   0  -7   4       88.18       86.60      7.59 o 
   1  -7   4      250.40      228.47      8.63 o 
   2  -7   4      108.33       96.84      5.99 o 
   3  -7   4      630.96      635.58     15.12 o 
   4  -7   4        0.66       -2.83      3.60 o 
   5  -7   4      270.63      283.94     15.17 o 
   7  -7   4       18.90       29.06      6.43 o 
   8  -7   4        0.22       -2.06      4.89 o 
  -7  -6   4       18.58       19.29      9.52 o 
  -6  -6   4      275.36      272.88     17.49 o 
  -5  -6   4        3.41        9.77      6.94 o 
  -4  -6   4        8.98       20.58      7.46 o 
  -3  -6   4      195.18      191.35     12.60 o 
  -2  -6   4     1798.85     1755.89     30.69 o 
  -1  -6   4       22.56       35.29      8.62 o 
   0  -6   4     1226.45     1183.51     22.18 o 
   1  -6   4      544.55      521.65     12.64 o 
   2  -6   4      787.20      748.04     15.91 o 
   3  -6   4      464.36      479.36     24.82 o 
   4  -6   4       80.22       77.31      5.31 o 
   5  -6   4       13.01       13.63      5.40 o 
   6  -6   4      161.09      184.15     12.09 o 
   7  -6   4       45.67       48.35      8.23 o 
   8  -6   4        9.07       18.52      6.17 o 
  -7  -5   4       73.28       81.51     13.76 o 
  -6  -5   4        5.85       31.85      5.19 o 
  -5  -5   4      112.54      119.78      6.92 o 
  -4  -5   4       89.28       86.24      5.71 o 
  -3  -5   4      453.95      426.27      9.04 o 
  -2  -5   4     1111.45     1110.07     16.31 o 
  -1  -5   4      296.64      280.42      6.37 o 
   0  -5   4      838.16      847.78     12.69 o 
   1  -5   4       13.40       12.16      2.35 o 
   2  -5   4     1565.44     1550.29     20.64 o 
   3  -5   4       68.32       69.28      3.58 o 
   4  -5   4      337.58      329.78     11.53 o 
   5  -5   4       39.71       56.07      6.94 o 
   6  -5   4      214.32      226.38      8.82 o 
   7  -5   4       22.74       24.94      4.43 o 
   8  -5   4       15.24       14.71      3.91 o 
  -8  -4   4       25.08       26.94      5.37 o 
  -7  -4   4       39.22       35.52      7.84 o 
  -6  -4   4      121.69      144.97      7.65 o 
  -5  -4   4      375.90      367.06     11.05 o 
  -4  -4   4       12.05       14.52      2.53 o 
  -3  -4   4     2087.23     2152.78     27.70 o 
  -2  -4   4      899.80      953.86     13.89 o 
  -1  -4   4       13.81        5.81      1.43 o 
   0  -4   4      351.08      379.21      6.54 o 
   1  -4   4      790.62      776.76     11.27 o 
   2  -4   4      381.17      408.65      7.40 o 
   3  -4   4      754.82      743.77     11.69 o 
   4  -4   4      320.92      295.40     13.63 o 
   5  -4   4      133.53      139.85      5.14 o 
   6  -4   4      176.00      192.55      7.01 o 
   7  -4   4       56.77       58.51      5.18 o 
   8  -4   4       92.34      103.65      9.52 o 
   9  -4   4        0.21        3.60      4.89 o 
  -9  -3   4        0.01        3.34      4.37 o 
  -8  -3   4      138.92      142.26      8.05 o 
  -7  -3   4       43.65       50.26      5.56 o 
  -6  -3   4      540.77      601.56     14.86 o 
  -5  -3   4      740.29      768.93     20.60 o 
  -4  -3   4      252.55      212.98      5.81 o 
  -3  -3   4        5.83        5.83      1.66 o 
  -2  -3   4      923.02      960.54     13.41 o 
  -1  -3   4       60.03       39.44      1.92 o 
   0  -3   4     2943.61     3492.52     49.74 o 
   1  -3   4      876.22      872.52     11.72 o 
   2  -3   4      816.67      828.49     11.74 o 
   3  -3   4      228.92      151.30      4.24 o 
   4  -3   4       85.46       84.13      6.01 o 
   5  -3   4      217.44      230.55      7.67 o 
   6  -3   4       87.39       74.27      4.14 o 
   7  -3   4      414.02      412.79     17.75 o 
   8  -3   4       18.93       28.81      7.46 o 
   9  -3   4       37.63       56.32      9.26 o 
  -9  -2   4       45.56       51.18      8.74 o 
  -8  -2   4      207.20      207.29     12.86 o 
  -7  -2   4       10.43        9.35      3.95 o 
  -6  -2   4      549.38      512.96     14.88 o 
  -5  -2   4      144.68      146.37     10.29 o 
  -4  -2   4      727.57      733.66     11.72 o 
  -3  -2   4       70.21       81.85      3.21 o 
  -2  -2   4     3952.75     4266.98     48.36 o 
  -1  -2   4      103.38       84.49      2.38 o 
   0  -2   4       46.45      188.52      5.18 o 
   1  -2   4       46.33       40.71      2.93 o 
   2  -2   4     1818.37     1788.78     21.75 o 
   3  -2   4      507.56      490.73      8.21 o 
   4  -2   4       26.41       22.70      3.68 o 
   5  -2   4      550.02      504.22      9.50 o 
   6  -2   4       38.21       60.29      4.69 o 
   7  -2   4      414.04      382.34     17.10 o 
   8  -2   4       35.64       31.89      7.20 o 
   9  -2   4       95.01      104.42     10.54 o 
  -9  -1   4      274.05      299.88     16.46 o 
  -8  -1   4        5.05        5.92      5.14 o 
  -7  -1   4      123.07      125.33      6.44 o 
  -6  -1   4        1.58       15.42      2.83 o 
  -5  -1   4     1698.93     1774.94     23.68 o 
  -4  -1   4      459.40      461.49      8.31 o 
  -3  -1   4     1343.77     1448.41     18.55 o 
  -2  -1   4       42.17       39.92      3.71 o 
  -1  -1   4     2742.37     2682.63     30.69 o 
   0  -1   4     2781.40     2999.24     33.88 o 
   1  -1   4      836.09      874.01     11.46 o 
   2  -1   4      156.80      143.23      3.52 o 
   3  -1   4      241.82      263.23      5.39 o 
   4  -1   4     1288.92     1275.04     17.43 o 
   5  -1   4       11.40       19.55      5.14 o 
   6  -1   4      369.17      373.96     10.99 o 
   7  -1   4       65.79       67.74      5.34 o 
   8  -1   4      328.45      278.07     10.51 o 
   9  -1   4       24.24       22.63      8.23 o 
 -10   0   4       18.71       20.58      6.43 o 
  -8   0   4      484.31      439.28     19.03 o 
  -7   0   4       76.33       87.36      5.53 o 
  -6   0   4      277.09      293.11     20.58 o 
  -5   0   4     1361.31     1363.11     26.36 o 
  -4   0   4      437.53      495.41     10.99 o 
  -3   0   4      452.07      396.22      6.72 o 
  -2   0   4       44.92       34.57      1.92 o 
  -1   0   4      527.76      540.62      7.80 o 
   0   0   4      336.61      343.25      5.74 o 
   1   0   4      364.70      365.56      6.07 o 
   2   0   4     1379.59     1353.54     20.61 o 
   3   0   4     1602.91     1663.18     20.91 o 
   4   0   4      512.69      493.63     13.76 o 
   5   0   4       60.92       55.40      4.45 o 
   6   0   4      565.74      529.44     13.81 o 
   7   0   4      152.79      155.88      7.90 o 
   8   0   4       97.22       95.91      6.54 o 
 -10   1   4       94.46       81.79     10.03 o 
  -9   1   4       10.82        6.94      4.63 o 
  -8   1   4      306.61      314.63     15.82 o 
  -7   1   4        9.98       10.55      3.36 o 
  -6   1   4      405.07      354.95     10.18 o 
  -5   1   4      109.01      126.93      5.82 o 
  -4   1   4     1951.41     1933.44     23.78 o 
  -3   1   4       17.20       13.75      1.52 o 
  -2   1   4       29.85       32.09      1.80 o 
  -1   1   4     2098.52     2029.34     23.99 o 
   0   1   4      859.13     1163.07     14.84 o 
   1   1   4     3683.73     3757.41     42.71 o 
   2   1   4      237.34      215.74      6.72 o 
   3   1   4     2006.51     1931.85     30.82 o 
   4   1   4      166.87      157.97     13.76 o 
   5   1   4     1575.77     1532.23     31.76 o 
   6   1   4       30.55       28.59      4.63 o 
   7   1   4      100.58      105.48     23.53 o 
   8   1   4       10.45       17.19     10.16 o 
 -10   2   4       15.90       19.80      7.20 o 
  -9   2   4       67.79       66.99      5.79 o 
  -8   2   4      299.11      275.44     10.37 o 
  -7   2   4        0.56        0.13      2.55 o 
  -6   2   4      604.87      613.64     14.73 o 
  -5   2   4       35.68       41.43      5.27 o 
  -4   2   4      510.57      487.21     11.37 o 
  -3   2   4      694.26      715.75     14.09 o 
  -2   2   4      867.20      790.95     11.01 o 
  -1   2   4       12.13       12.55      1.75 o 
   0   2   4     4658.25     4922.58     55.43 o 
   1   2   4     1700.59     1718.03     21.36 o 
   2   2   4      601.03      564.14     12.36 o 
   3   2   4     1567.67     1417.11     35.23 o 
   4   2   4      169.69      152.01      7.00 o 
   5   2   4      413.60      397.78     11.91 o 
   6   2   4       85.29       81.52      9.26 o 
   7   2   4      191.26      196.18      9.18 o 
   8   2   4       10.78        7.95      8.74 o 
 -10   3   4        2.81        4.34      4.06 o 
  -9   3   4       74.62       71.06      6.43 o 
  -8   3   4       51.27       55.54      5.26 o 
  -7   3   4      188.09      177.34      8.09 o 
  -6   3   4       93.26      126.02      9.77 o 
  -5   3   4      331.41      318.32      9.91 o 
  -4   3   4      784.29      771.44     16.00 o 
  -3   3   4      133.18      112.98      6.82 o 
  -2   3   4     2157.90     2270.99     27.54 o 
  -1   3   4      663.96      680.28     10.44 o 
   0   3   4     2379.08     2423.51     29.43 o 
   1   3   4      150.18      161.23      4.30 o 
   2   3   4      269.13      242.57     16.72 o 
   3   3   4       61.94       57.69      5.09 o 
   4   3   4      577.26      584.69     17.49 o 
   5   3   4        0.26       14.79      3.64 o 
   6   3   4       45.58       65.11      5.73 o 
   7   3   4       16.19       25.50     10.54 o 
  -9   4   4       51.42       45.74      5.73 o 
  -8   4   4       19.79       19.57      4.09 o 
  -7   4   4      267.75      255.42     10.00 o 
  -6   4   4        0.27        7.02      3.03 o 
  -5   4   4      388.96      354.17     15.30 o 
  -4   4   4        2.64        3.20      3.09 o 
  -3   4   4     2389.22     2350.29     37.46 o 
  -2   4   4      259.38      264.79      6.15 o 
  -1   4   4      749.40      690.75     11.33 o 
   0   4   4      162.22      196.21      5.27 o 
   1   4   4      708.82      695.09     15.16 o 
   2   4   4        7.01        5.64      5.27 o 
   3   4   4      212.73      191.64      8.10 o 
   4   4   4       58.79       64.14      6.43 o 
   5   4   4      429.90      403.80     15.82 o 
   6   4   4        2.48        5.02      3.27 o 
  -9   5   4        2.07        2.25      3.03 o 
  -8   5   4      136.35      149.95     11.70 o 
  -7   5   4       56.44       56.98      5.31 o 
  -6   5   4      212.29      211.88      9.09 o 
  -5   5   4      534.78      515.67     14.09 o 
  -4   5   4      317.74      320.52     11.19 o 
  -3   5   4      498.99      479.86     12.71 o 
  -2   5   4       51.76       56.73      5.07 o 
  -1   5   4      363.31      350.92      8.02 o 
   0   5   4      280.52      350.55     17.49 o 
   1   5   4      523.50      541.94     13.99 o 
   2   5   4       59.98       54.79      6.82 o 
   3   5   4      242.17      241.81     10.29 o 
   4   5   4       27.84       36.62      8.23 o 
   5   5   4      178.97      184.55      9.27 o 
  -8   6   4      110.93       96.60      9.90 o 
  -7   6   4        2.57        0.80      3.08 o 
  -6   6   4      252.87      267.60     16.72 o 
  -5   6   4       75.44       79.02      6.36 o 
  -4   6   4      292.59      284.32     10.24 o 
  -3   6   4       21.46       22.19      5.14 o 
  -2   6   4      550.05      538.18     13.95 o 
  -1   6   4        3.32        5.66      4.37 o 
   0   6   4      648.83      623.56     33.43 o 
   1   6   4      116.23      118.56     10.29 o 
   2   6   4       73.81       67.81      5.91 o 
   3   6   4      130.91      133.63     11.06 o 
   4   6   4       36.31       30.34      5.79 o 
  -7   7   4      157.31      167.81      9.25 o 
  -6   7   4       60.09       72.57      6.36 o 
  -5   7   4       64.23       76.99      6.33 o 
  -4   7   4        7.97       13.50      5.02 o 
  -3   7   4      323.54      333.00     11.52 o 
  -2   7   4      287.04      283.94     15.69 o 
  -1   7   4      213.05      207.81     13.37 o 
   0   7   4       79.10      105.19     10.03 o 
   1   7   4        1.05        4.35      6.04 o 
   2   7   4      189.47      186.36      9.46 o 
   3   7   4        1.95       -4.89      4.89 o 
  -6   8   4        7.70       10.41      3.81 o 
  -5   8   4      149.00      164.65     10.93 o 
  -4   8   4        3.01        1.23      3.21 o 
  -3   8   4      166.68      174.89     12.86 o 
  -2   8   4        8.98        8.74      4.89 o 
  -1   8   4      111.65      129.88     11.32 o 
   0   8   4        6.29       33.69      7.20 o 
   1   8   4       22.97       24.18      6.43 o 
   0 -10   5       37.39       49.89      9.77 o 
   1 -10   5       63.37       72.27      8.49 o 
   2 -10   5       22.11       13.89      5.40 o 
   3 -10   5       10.33       17.49      7.46 o 
  -3  -9   5      127.50      132.19     14.15 o 
  -2  -9   5        1.33       -1.80      5.14 o 
  -1  -9   5       90.05       81.79      9.52 o 
   0  -9   5       46.96       66.16      5.81 o 
   1  -9   5      131.15      132.97      7.82 o 
   2  -9   5       26.82       23.40      5.92 o 
   3  -9   5       98.00       83.59      9.00 o 
   5  -9   5      105.79      126.28     11.57 o 
  -4  -8   5       29.80       45.27      9.26 o 
  -3  -8   5       91.78       76.64     10.29 o 
  -2  -8   5      352.38      325.09     17.49 o 
  -1  -8   5       88.57       83.60     10.80 o 
   0  -8   5        3.51       54.10      5.60 o 
   1  -8   5      144.58      151.37      9.77 o 
   2  -8   5      147.14      136.90     13.63 o 
   3  -8   5       60.84       60.44      7.20 o 
   4  -8   5       44.86       35.75      6.94 o 
   5  -8   5      232.58      235.58     14.40 o 
   6  -8   5        4.68        7.72      4.37 o 
   7  -8   5       50.30       52.47     10.03 o 
  -6  -7   5       13.11       17.75      8.74 o 
  -5  -7   5       32.98       31.89      8.74 o 
  -4  -7   5      393.81      393.76     20.06 o 
  -3  -7   5      280.45      276.22     15.95 o 
  -2  -7   5       15.96       10.57      7.07 o 
  -1  -7   5        2.08        3.53      3.09 o 
   0  -7   5      633.47      587.23     14.64 o 
   1  -7   5       34.99       39.02      4.82 o 
   2  -7   5      589.15      543.49     15.17 o 
   3  -7   5      174.67      164.22     10.29 o 
   4  -7   5      149.70      141.97     10.29 o 
   5  -7   5       42.40       46.29      6.69 o 
   6  -7   5      101.21      105.96      9.77 o 
   7  -7   5        5.39        3.34      4.37 o 
  -7  -6   5      167.97      165.89     14.92 o 
  -6  -6   5        1.40        2.83      6.17 o 
  -5  -6   5      196.52      201.12     14.40 o 
  -4  -6   5        0.27        4.63      6.17 o 
  -3  -6   5     1374.54     1308.41     25.61 o 
  -2  -6   5       10.81       11.65      3.89 o 
  -1  -6   5      485.19      467.85     12.41 o 
   0  -6   5      220.23      302.55     12.60 o 
   1  -6   5      727.09      680.17     15.43 o 
   2  -6   5      516.29      491.17     12.45 o 
   3  -6   5       70.07       66.97      4.91 o 
   4  -6   5      195.01      191.62      7.81 o 
   5  -6   5       41.61       53.75      7.20 o 
   6  -6   5      197.57      215.78     13.12 o 
   7  -6   5        3.34        4.63      4.63 o 
   8  -6   5       42.26       32.66      7.46 o 
  -7  -5   5       60.08       55.30      9.77 o 
  -6  -5   5      176.87      214.50     14.66 o 
  -5  -5   5       55.89       60.18      9.52 o 
  -4  -5   5       13.01       10.78      7.46 o 
  -3  -5   5     1335.38     1297.02     24.62 o 
  -2  -5   5     1053.30     1021.98     20.08 o 
  -1  -5   5     1024.83      966.32     18.72 o 
   0  -5   5      265.52      263.51     10.80 o 
   1  -5   5     2253.59     2243.97     50.92 o 
   2  -5   5      160.18      177.72      6.73 o 
   3  -5   5      251.47      220.70      7.81 o 
   4  -5   5       24.07       23.22      3.10 o 
   5  -5   5      269.14      292.76     15.42 o 
   6  -5   5      294.04      275.83      9.82 o 
   7  -5   5       74.66       78.44      8.23 o 
  -8  -4   5       93.66       85.35      6.73 o 
  -7  -4   5       24.25       29.61      7.97 o 
  -6  -4   5      349.80      355.58     16.07 o 
  -5  -4   5      150.00      161.75     17.36 o 
  -4  -4   5      435.54      445.87     12.77 o 
  -3  -4   5      624.83      605.11     26.44 o 
  -2  -4   5      439.90      402.36      7.59 o 
  -1  -4   5      708.51      642.89     13.44 o 
   0  -4   5       92.66       78.36      3.48 o 
   1  -4   5      229.96      203.19      4.49 o 
   2  -4   5     2596.12     2604.07     31.46 o 
   3  -4   5     1175.68     1139.31     16.24 o 
   4  -4   5        3.97        3.28      2.02 o 
   5  -4   5      106.83      103.44      5.82 o 
   6  -4   5       19.39       15.83      3.72 o 
  -9  -3   5      189.16      193.66     13.63 o 
  -8  -3   5       26.29       33.48      7.59 o 
  -7  -3   5       71.21       85.16      6.30 o 
  -6  -3   5      435.67      449.91     24.30 o 
  -5  -3   5       71.46       83.00      8.53 o 
  -4  -3   5     1072.87     1004.29     15.28 o 
  -3  -3   5       67.62       62.73      3.17 o 
  -2  -3   5     1641.30     1683.57     21.35 o 
  -1  -3   5      189.93      194.46      3.95 o 
   0  -3   5     1706.39     1750.78     27.37 o 
   1  -3   5        5.81        1.14      2.03 o 
   2  -3   5      932.48      831.67     11.99 o 
   3  -3   5      110.73      113.69      4.69 o 
   4  -3   5      278.69      268.57      6.58 o 
   5  -3   5      253.77      249.21     12.67 o 
   6  -3   5      107.31      127.68      5.24 o 
   7  -3   5      113.07       97.80      6.30 o 
   8  -3   5        9.77       11.83      5.40 o 
  -9  -2   5      128.10      133.48     11.32 o 
  -8  -2   5        0.01        0.00      4.37 o 
  -7  -2   5      290.31      287.57     10.16 o 
  -6  -2   5       67.93       65.25      4.33 o 
  -5  -2   5     1180.43     1215.93     17.91 o 
  -4  -2   5        1.05        1.42      2.39 o 
  -3  -2   5      883.30      909.22     13.21 o 
  -2  -2   5      847.60      892.86     16.16 o 
  -1  -2   5     6243.16     6490.61     71.81 o 
   0  -2   5      587.61      570.57     11.09 o 
   1  -2   5      145.85      131.95      3.15 o 
   2  -2   5     1855.52     1935.85     23.77 o 
   3  -2   5       17.99        8.97      1.62 o 
   4  -2   5      190.95      198.07      7.28 o 
   5  -2   5        0.43        4.86      6.04 o 
   6  -2   5      288.85      277.36      9.45 o 
   7  -2   5       12.42       13.07      3.36 o 
   8  -2   5      120.34      120.88     10.29 o 
  -9  -1   5       34.55       24.95      6.69 o 
  -8  -1   5        3.15        4.63      4.89 o 
  -7  -1   5      192.00      194.72      7.91 o 
  -6  -1   5      717.55      690.35     12.27 o 
  -5  -1   5      837.06      869.26     13.75 o 
  -4  -1   5      144.45      151.14      7.46 o 
  -3  -1   5     2847.58     2773.86     32.98 o 
  -2  -1   5      487.50      500.61      7.85 o 
  -1  -1   5     1361.59     1293.42     16.20 o 
   0  -1   5     1865.73     2098.51     24.90 o 
   1  -1   5       75.66       55.67      3.06 o 
   2  -1   5        0.65        1.81      1.20 o 
   3  -1   5     1660.71     1675.03     21.51 o 
   4  -1   5      508.56      480.42      8.81 o 
   5  -1   5      171.03      185.05      7.59 o 
   6  -1   5      157.73      173.00      7.73 o 
   7  -1   5      141.46      153.87      7.73 o 
   8  -1   5      138.25      141.25      7.79 o 
 -10   0   5       22.90       26.75      7.72 o 
  -9   0   5       14.57       20.32      5.66 o 
  -8   0   5       78.85       83.17     10.16 o 
  -7   0   5      239.25      226.88     15.05 o 
  -6   0   5      513.71      542.26     13.37 o 
  -5   0   5       35.44       29.09      4.49 o 
  -4   0   5      628.87      539.62      9.20 o 
  -3   0   5      803.11      850.08     12.05 o 
  -2   0   5      580.38      511.81      7.96 o 
  -1   0   5     1389.21     1414.57     17.65 o 
   0   0   5     1583.85     1890.65     22.91 o 
   1   0   5      329.39      273.65      5.39 o 
   2   0   5       27.13       34.55      2.51 o 
   3   0   5     1287.10     1259.64     17.03 o 
   4   0   5       65.42       62.34      4.45 o 
   5   0   5      509.50      493.47     12.91 o 
   6   0   5       40.48       45.99      7.46 o 
   7   0   5      337.76      311.58     11.27 o 
   8   0   5        6.71        5.89      4.89 o 
 -10   1   5       26.17       24.69      7.72 o 
  -9   1   5       68.47       71.53      6.09 o 
  -8   1   5       31.03       31.42      4.63 o 
  -7   1   5       16.75       22.08      3.81 o 
  -6   1   5      775.17      714.86     16.00 o 
  -5   1   5      191.88      193.56      7.36 o 
  -4   1   5      333.49      282.69      5.99 o 
  -3   1   5      633.10      759.10     14.45 o 
  -2   1   5      837.77      881.80     12.15 o 
  -1   1   5      534.80      557.07      8.55 o 
   0   1   5     4269.25     4987.60     56.13 o 
   1   1   5       55.84       78.23      8.36 o 
   2   1   5     1811.18     1739.12     28.01 o 
   3   1   5      169.58      153.49      7.97 o 
   4   1   5      906.83      905.01     25.72 o 
   5   1   5      145.90      160.73      7.36 o 
   6   1   5       59.74       69.94      5.66 o 
   7   1   5       10.27       20.46      4.09 o 
   8   1   5       51.57       55.13      6.09 o 
 -10   2   5        6.53       -0.51      5.40 o 
  -9   2   5      160.23      153.32     12.60 o 
  -8   2   5        6.73        0.27      2.81 o 
  -7   2   5       81.86       70.45      5.36 o 
  -6   2   5       39.03       53.43      4.90 o 
  -5   2   5      897.92      853.39     23.53 o 
  -4   2   5       33.95       31.13      3.64 o 
  -3   2   5      663.05      610.03      9.17 o 
  -2   2   5      720.03      714.07     10.52 o 
  -1   2   5      839.55      761.34     12.08 o 
   0   2   5     2442.07     2786.22     33.20 o 
   1   2   5     1441.11     1554.36     20.06 o 
   2   2   5      224.48      205.13      7.17 o 
   3   2   5       20.77       17.07      3.46 o 
   4   2   5     1962.12     1854.33     32.53 o 
   5   2   5      875.73      842.21     19.27 o 
   6   2   5       14.71       29.65      5.14 o 
   7   2   5        0.04        2.53      3.00 o 
  -9   3   5       19.02       21.74      4.18 o 
  -8   3   5      119.59      112.44      6.90 o 
  -7   3   5      151.45      138.15      8.74 o 
  -6   3   5       35.27       70.73      5.60 o 
  -5   3   5      432.20      420.66     11.82 o 
  -4   3   5      108.91      108.00     11.32 o 
  -3   3   5      815.59      780.32     15.91 o 
  -2   3   5        0.08        1.30      1.82 o 
  -1   3   5     2281.12     2323.45     28.68 o 
   0   3   5       19.10       40.37      2.56 o 
   1   3   5      454.91      434.74     36.52 o 
   2   3   5      275.28      275.45      8.99 o 
   3   3   5      715.45      674.47     15.82 o 
   4   3   5       23.03       21.63      6.30 o 
   5   3   5      289.64      285.84     10.64 o 
   6   3   5        7.93       14.16      8.62 o 
   7   3   5       82.92       78.33     14.92 o 
  -9   4   5        0.42        2.70      4.37 o 
  -8   4   5      126.45      118.26     11.32 o 
  -7   4   5        1.89        2.29      3.33 o 
  -6   4   5      233.20      210.00      8.82 o 
  -5   4   5       44.06       48.09      5.00 o 
  -4   4   5     1110.15     1042.06     20.91 o 
  -3   4   5      779.89      668.52     30.48 o 
  -2   4   5       79.82       80.87      3.74 o 
  -1   4   5      341.88      318.80     10.82 o 
   0   4   5      353.53      394.07     10.58 o 
   1   4   5      782.40      753.40     16.52 o 
   2   4   5      182.13      180.10      7.81 o 
   3   4   5      128.17      125.35      6.90 o 
   4   4   5       54.25       53.03      7.46 o 
   5   4   5      167.93      159.86      8.36 o 
   6   4   5       29.21       31.93      8.49 o 
  -9   5   5       53.30       64.37      7.59 o 
  -8   5   5       54.08       55.51      6.09 o 
  -7   5   5       57.64       56.38      5.74 o 
  -6   5   5      194.01      185.44      8.72 o 
  -5   5   5       20.54       27.76      4.50 o 
  -4   5   5      469.30      432.93     12.35 o 
  -3   5   5      144.41      143.00      7.06 o 
  -2   5   5      779.72      720.55     37.55 o 
  -1   5   5        2.12       -1.02      2.02 o 
   0   5   5      846.60      854.12     18.34 o 
   1   5   5        0.53       -1.80      2.91 o 
   2   5   5      487.72      465.56     13.64 o 
   3   5   5       52.64       59.07      5.27 o 
   4   5   5      122.77      119.16     20.19 o 
   5   5   5       63.73       76.36     13.76 o 
  -8   6   5        2.44        5.07      3.08 o 
  -7   6   5       79.27       81.87      6.62 o 
  -6   6   5       17.09       22.36      4.69 o 
  -5   6   5      166.16      178.94      8.52 o 
  -4   6   5       67.49       66.08      5.71 o 
  -3   6   5      242.12      242.41      9.25 o 
  -2   6   5       55.99       57.46      5.12 o 
  -1   6   5      582.53      535.21     21.09 o 
   0   6   5      221.79      218.57      9.27 o 
   1   6   5      212.97      201.81     10.29 o 
   2   6   5      235.43      229.32      9.82 o 
   3   6   5        1.64        6.33      3.86 o 
   4   6   5       97.20      109.98      9.77 o 
  -7   7   5       60.56       63.58      6.33 o 
  -6   7   5       16.25       14.89      4.20 o 
  -5   7   5        7.06       15.74      4.25 o 
  -4   7   5       11.29       11.76      3.77 o 
  -3   7   5      477.67      472.07     27.26 o 
  -2   7   5        9.10       10.80      5.40 o 
  -1   7   5       39.00       56.84      9.00 o 
   0   7   5       54.03       58.90      8.23 o 
   1   7   5      156.44      160.23     15.43 o 
   2   7   5       25.77       27.08      5.08 o 
  -5   8   5       33.15       47.91      6.26 o 
  -4   8   5       51.80       54.95      5.99 o 
  -3   8   5       74.32       79.99     10.03 o 
  -2   8   5       56.29       48.61      8.74 o 
  -1   8   5       10.94       18.26      6.43 o 
   0   8   5       44.19       61.73      8.23 o 
   0 -10   6       12.32       25.24      5.71 o 
   1 -10   6       56.16       59.13      9.00 o 
   2 -10   6       11.81       14.40      5.66 o 
   3 -10   6       70.73       61.21     10.29 o 
  -3  -9   6        0.01       -1.54      7.72 o 
  -2  -9   6      139.31      131.94     11.83 o 
  -1  -9   6        5.24        8.49      3.81 o 
   0  -9   6      208.48      224.08      9.82 o 
   1  -9   6       44.89       57.63      5.08 o 
   2  -9   6       26.92       26.94      4.45 o 
   3  -9   6       21.45       26.49      5.92 o 
   4  -9   6       88.58      106.48     10.03 o 
   5  -9   6       34.03       41.92      8.74 o 
  -4  -8   6      305.90      278.28     17.49 o 
  -3  -8   6      508.61      468.85     21.60 o 
  -1  -8   6       44.19       52.21      5.89 o 
   0  -8   6      141.92      136.92      7.45 o 
   1  -8   6      113.49      124.45     13.63 o 
   2  -8   6      427.54      414.90     12.73 o 
   3  -8   6        0.83       -1.16      2.25 o 
   4  -8   6      118.15      129.11     10.54 o 
   6  -8   6       53.62       57.35      7.72 o 
  -6  -7   6       16.60       32.92     10.03 o 
  -5  -7   6       81.28      109.82     11.83 o 
  -4  -7   6        6.30        6.94      6.43 o 
  -3  -7   6      565.02      555.53     22.89 o 
  -2  -7   6       38.05       36.93      5.00 o 
  -1  -7   6      166.43      158.96      7.53 o 
   0  -7   6      329.98      311.39     29.32 o 
   1  -7   6      840.79      831.35     18.46 o 
   2  -7   6      111.38      109.53      6.18 o 
   3  -7   6       86.38       88.28      5.82 o 
   4  -7   6       92.18       99.62      6.27 o 
   5  -7   6       19.49       18.26      5.14 o 
   6  -7   6      134.60      150.46     11.32 o 
   7  -7   6        1.83        7.46      4.63 o 
  -7  -6   6        6.71        9.77      7.20 o 
  -6  -6   6       45.30       49.89     10.03 o 
  -5  -6   6       54.05       74.58     10.03 o 
  -4  -6   6      224.04      226.58     14.66 o 
  -3  -6   6       13.40       19.99      4.54 o 
  -2  -6   6        7.53        7.26      3.65 o 
  -1  -6   6      663.48      614.48     14.91 o 
   0  -6   6       68.69       99.54      9.39 o 
   1  -6   6      582.11      560.59     13.82 o 
   2  -6   6       70.74       67.93      5.16 o 
   3  -6   6      412.04      377.05     11.17 o 
   4  -6   6        1.41        2.57      4.37 o 
   5  -6   6      133.17      139.45      7.27 o 
   6  -6   6        0.83       -0.26      3.34 o 
   7  -6   6       88.86       82.30      8.74 o 
  -7  -5   6       29.12       45.52      9.26 o 
  -6  -5   6      280.47      295.00     16.97 o 
  -5  -5   6       69.73       65.58      9.26 o 
  -4  -5   6       86.53       84.69      6.44 o 
  -3  -5   6      167.10      135.86      6.92 o 
  -2  -5   6      804.70      791.81     17.18 o 
  -1  -5   6      176.93      171.10      7.17 o 
   0  -5   6        7.89       15.14      3.09 o 
   1  -5   6       97.61       84.38      9.90 o 
   2  -5   6      266.25      231.98      8.00 o 
   3  -5   6      336.19      320.33     32.41 o 
   4  -5   6      337.60      318.14     13.89 o 
   5  -5   6      339.61      349.85     10.91 o 
   6  -5   6       82.58       82.56      8.74 o 
   7  -5   6       67.20       75.36      8.74 o 
  -8  -4   6        9.61       13.12      6.94 o 
  -7  -4   6      270.07      278.79     16.46 o 
  -6  -4   6       35.72       59.80      5.56 o 
  -5  -4   6       42.66       42.75      3.84 o 
  -4  -4   6      449.89      454.27     11.08 o 
  -3  -4   6      302.73      291.86      6.86 o 
  -2  -4   6      886.37      810.03     16.73 o 
  -1  -4   6       23.94       29.18      3.54 o 
   0  -4   6      973.54      956.92     17.91 o 
   1  -4   6      208.10      208.09      6.90 o 
   2  -4   6     1765.42     1732.54     22.40 o 
   3  -4   6        7.54       10.31      2.15 o 
   4  -4   6      413.22      384.73      8.37 o 
   5  -4   6        0.78        8.82      3.08 o 
   6  -4   6      584.99      574.97     11.73 o 
   7  -4   6       24.36       35.75      7.46 o 
   8  -4   6       25.95       37.04      8.23 o 
  -9  -3   6        4.97        8.74      5.66 o 
  -8  -3   6        5.64        3.86      4.63 o 
  -7  -3   6       86.67       78.69      6.18 o 
  -6  -3   6        8.85       39.11      6.82 o 
  -5  -3   6      679.92      685.96     12.57 o 
  -4  -3   6      112.62      103.05      4.34 o 
  -3  -3   6       95.16       83.80      3.62 o 
  -2  -3   6       40.65       34.49      2.40 o 
  -1  -3   6     1718.80     1694.68     27.54 o 
   0  -3   6      458.08      613.14     12.54 o 
   1  -3   6     1309.56     1295.23     21.91 o 
   2  -3   6     1252.29     1229.26     16.57 o 
   3  -3   6      849.55      848.18     13.02 o 
   4  -3   6      542.66      528.89     12.28 o 
   5  -3   6        7.12       13.37      4.37 o 
   6  -3   6      116.88      127.32      6.55 o 
   7  -3   6       60.55       68.93      7.46 o 
   8  -3   6       59.45       63.53      8.49 o 
  -9  -2   6       33.65       31.63      6.94 o 
  -8  -2   6       13.81       19.55      5.92 o 
  -7  -2   6      111.80      116.63      6.64 o 
  -6  -2   6      186.69      201.23      6.63 o 
  -5  -2   6        2.35        0.32      2.80 o 
  -4  -2   6      111.25      115.02      4.39 o 
  -3  -2   6      960.69      945.58     13.82 o 
  -2  -2   6      625.92      620.04      9.56 o 
  -1  -2   6     5445.08     5593.74     62.63 o 
   1  -2   6     1166.68     1092.31     14.54 o 
   2  -2   6       37.55       37.99      2.34 o 
   3  -2   6      438.91      426.21      8.08 o 
   4  -2   6       19.09       23.38      2.71 o 
   5  -2   6      348.45      421.81     21.86 o 
   6  -2   6        8.31       11.42      3.26 o 
   7  -2   6      151.19      161.47      7.90 o 
   8  -2   6       42.19       52.22     10.54 o 
  -9  -1   6       33.99       35.75      7.46 o 
  -8  -1   6       22.51        7.97      5.40 o 
  -7  -1   6        2.11        1.84      2.71 o 
  -6  -1   6      693.78      738.80     13.10 o 
  -5  -1   6       50.30       55.80      4.45 o 
  -4  -1   6      173.68      146.57      6.73 o 
  -3  -1   6      346.73      320.19      6.44 o 
  -2  -1   6     3646.81     3596.15     41.57 o 
  -1  -1   6     1719.69     1912.42     23.34 o 
   0  -1   6     3841.79     4243.12     48.22 o 
   1  -1   6       52.88       62.24     10.03 o 
   2  -1   6      766.98      756.12     11.45 o 
   3  -1   6     1113.02     1087.71     15.60 o 
   4  -1   6      713.15      717.88     15.36 o 
   5  -1   6      183.78      203.40      8.49 o 
   6  -1   6       82.88       99.15      6.36 o 
   7  -1   6      285.03      303.85     11.00 o 
   8  -1   6        0.13        2.19      2.73 o 
 -10   0   6        2.61       -1.03      5.92 o 
  -9   0   6      168.71      164.60     11.83 o 
  -8   0   6       61.90       58.41      9.00 o 
  -7   0   6      163.83      156.75      7.36 o 
  -6   0   6      112.08      114.08     10.42 o 
  -5   0   6      983.69      951.24     14.49 o 
  -4   0   6     2905.44     2945.68     35.43 o 
  -3   0   6      151.93      115.06      3.63 o 
  -2   0   6      260.90      226.03      4.96 o 
  -1   0   6      388.61      405.51      7.92 o 
   0   0   6     1873.71     2196.30     26.67 o 
   1   0   6      472.43      478.64      9.89 o 
   2   0   6     1826.11     1805.49     23.10 o 
   3   0   6      127.53      134.38     15.69 o 
   4   0   6     2717.40     2613.35     41.46 o 
   5   0   6       47.12       54.23      4.63 o 
   6   0   6      229.70      254.12      9.73 o 
   7   0   6       68.76       65.05      7.07 o 
   8   0   6      106.04      111.51      7.51 o 
 -10   1   6       11.01        3.60      6.17 o 
  -9   1   6      160.64      153.48      8.16 o 
  -8   1   6       65.71       71.23      6.94 o 
  -7   1   6      379.88      371.00     11.55 o 
  -6   1   6       65.57       73.73      5.73 o 
  -5   1   6     1113.35     1101.27     55.81 o 
  -4   1   6       44.66       38.48      4.09 o 
  -3   1   6      735.38      731.37     10.93 o 
  -2   1   6       35.11       48.67      2.49 o 
  -1   1   6     3391.60     3472.44     40.43 o 
   0   1   6      348.89      316.84      6.33 o 
   2   1   6      714.52      710.81     14.73 o 
   3   1   6      298.92      292.59      9.18 o 
   4   1   6      605.72      567.75     18.00 o 
   5   1   6        6.94        9.08      3.44 o 
   6   1   6      251.39      255.37     24.43 o 
   7   1   6       58.02       51.51      6.69 o 
 -10   2   6       60.78       62.96      6.70 o 
  -9   2   6       18.65       17.19      6.04 o 
  -8   2   6      205.87      220.27     10.80 o 
  -7   2   6      102.87       89.50      6.15 o 
  -6   2   6      373.67      321.48     10.46 o 
  -5   2   6      286.92      280.87      9.46 o 
  -4   2   6      706.00      725.60     19.80 o 
  -3   2   6      633.20      629.50      9.99 o 
  -2   2   6      177.32      159.14      4.27 o 
  -1   2   6      650.68      634.58     10.25 o 
   0   2   6        2.20      100.60      6.17 o 
   1   2   6     1091.68     1027.82     14.81 o 
   2   2   6       28.32       32.47      4.17 o 
   3   2   6      236.39      219.03      9.13 o 
   4   2   6        0.27        2.68      2.59 o 
   5   2   6       59.75       59.60      5.26 o 
   6   2   6       62.16       75.17     16.59 o 
   7   2   6       56.57       60.97      6.37 o 
  -9   3   6       15.95       21.06      4.18 o 
  -8   3   6      199.69      184.00     10.29 o 
  -7   3   6       32.41       43.01      5.36 o 
  -6   3   6      254.26      245.87      9.55 o 
  -5   3   6       88.01       98.69     11.44 o 
  -4   3   6     1714.72     1590.31     28.10 o 
  -3   3   6      161.82      146.34      6.54 o 
  -2   3   6      501.46      472.98      8.66 o 
  -1   3   6      802.25      791.95     12.56 o 
   0   3   6      633.97      642.77     11.02 o 
   1   3   6      149.63      148.19      6.69 o 
   2   3   6       73.23       66.78      5.26 o 
   3   3   6      587.11      549.15     14.36 o 
   4   3   6      277.74      246.16      9.64 o 
   5   3   6       43.43       63.82      8.49 o 
   6   3   6        2.47        7.08      3.73 o 
  -9   4   6      123.33      121.15     10.16 o 
  -8   4   6       15.20       15.86      4.00 o 
  -7   4   6      300.00      299.24     11.32 o 
  -6   4   6       48.01       44.43      5.46 o 
  -5   4   6       83.41       83.61      6.04 o 
  -4   4   6      442.15      424.30     18.00 o 
  -3   4   6       84.39       93.24      6.04 o 
  -2   4   6      402.58      377.62     13.50 o 
  -1   4   6      457.43      445.94      9.01 o 
   0   4   6      883.78      871.32     18.52 o 
   1   4   6      109.29      131.73     12.09 o 
   2   4   6      647.78      653.13     16.17 o 
   3   4   6       16.95       13.43      3.44 o 
   4   4   6      216.86      208.29      9.27 o 
   5   4   6      138.85      143.03      8.23 o 
  -9   5   6       76.99       79.59      7.55 o 
  -8   5   6       39.18       45.08      6.17 o 
  -7   5   6      153.08      147.72      8.26 o 
  -6   5   6        6.06        1.96      3.99 o 
  -5   5   6       38.64       55.00      5.31 o 
  -4   5   6        8.24       10.64      3.65 o 
  -3   5   6      707.66      666.60     23.92 o 
  -2   5   6        9.42       11.89      3.58 o 
  -1   5   6        3.39        8.49      5.14 o 
   0   5   6      179.61      227.15      8.86 o 
   1   5   6      694.95      708.58     37.94 o 
   2   5   6      121.23      111.70      6.88 o 
   3   5   6       28.30       23.96      4.61 o 
   4   5   6      234.61      223.95     10.27 o 
  -8   6   6       40.81       41.48     11.44 o 
  -7   6   6       22.28       27.20      5.16 o 
  -6   6   6       48.05       75.25      6.41 o 
  -5   6   6       45.43       58.38      5.93 o 
  -4   6   6       68.19       77.90      6.04 o 
  -3   6   6      117.54      112.84      6.77 o 
  -2   6   6       84.08       80.24      9.26 o 
  -1   6   6       59.11       81.79      9.26 o 
   0   6   6        5.34       29.74      5.09 o 
   1   6   6      257.39      264.10     10.36 o 
   2   6   6        7.16        8.95      3.54 o 
   3   6   6       46.27       50.25      5.99 o 
  -7   7   6        0.07        1.75      4.24 o 
  -6   7   6      120.63      131.82      9.90 o 
  -5   7   6        0.03       -0.91      2.90 o 
  -4   7   6      116.35      119.34      9.39 o 
  -3   7   6       64.49       77.93      9.26 o 
  -2   7   6      144.02      150.97     12.09 o 
  -1   7   6       70.83       92.07      9.77 o 
   0   7   6       72.59       95.93     10.29 o 
   1   7   6      101.51      100.05     10.80 o 
   2   7   6       16.97       22.84      9.64 o 
  -5   8   6       28.55       37.24      5.74 o 
  -4   8   6      115.71      135.28     12.60 o 
  -3   8   6       26.79       36.26      7.46 o 
  -2   8   6      184.05      221.44     14.92 o 
  -1   8   6       10.64        6.17      6.43 o 
   1 -10   7        0.15        7.53      3.95 o 
   2 -10   7       68.28       63.78     10.80 o 
  -3  -9   7       65.34       72.78     12.09 o 
  -2  -9   7       76.83       65.07      9.52 o 
  -1  -9   7       75.02       86.40      6.70 o 
   0  -9   7       74.09       73.33      5.91 o 
   1  -9   7       70.34       70.63      5.79 o 
   2  -9   7       47.42       49.46      5.36 o 
   3  -9   7       35.86       39.35      7.20 o 
   4  -9   7      108.11      101.85      9.77 o 
   5  -9   7        2.59        4.89      5.66 o 
  -4  -8   7      184.60      153.28     13.37 o 
  -3  -8   7       16.15       27.52      7.72 o 
  -2  -8   7        5.33       10.78      3.88 o 
  -1  -8   7      138.47      124.21     11.06 o 
   0  -8   7       76.35       85.71      6.69 o 
   1  -8   7      181.34      176.77      8.26 o 
   2  -8   7       78.51       71.15      5.71 o 
   3  -8   7      101.12      101.46      8.36 o 
   4  -8   7       22.32       29.83      6.43 o 
   5  -8   7       48.70       65.07      8.49 o 
   6  -8   7       48.63       49.38      6.94 o 
  -6  -7   7      128.41      144.28     14.40 o 
  -5  -7   7       25.21       32.15      8.74 o 
  -4  -7   7      260.62      244.07     15.69 o 
  -3  -7   7       31.39       28.93      5.09 o 
  -2  -7   7      158.35      153.37      8.00 o 
  -1  -7   7       68.14       81.00     12.35 o 
   0  -7   7      337.53      298.35     10.27 o 
   1  -7   7       64.13       55.95      5.00 o 
   2  -7   7        3.14        2.23      2.89 o 
   3  -7   7      142.49      144.94      7.36 o 
   4  -7   7       24.28       31.00      4.73 o 
   5  -7   7      332.58      326.63     16.97 o 
   6  -7   7        4.78       -1.03      4.12 o 
   7  -7   7       65.40       73.56      8.74 o 
  -7  -6   7       50.56       56.58     10.29 o 
  -6  -6   7       70.49       93.62     11.06 o 
  -5  -6   7       83.84       77.41     10.29 o 
  -4  -6   7      307.89      314.72     11.63 o 
  -3  -6   7      158.66      151.77      7.91 o 
  -2  -6   7      407.50      375.31     12.86 o 
  -1  -6   7      192.25      194.05      8.16 o 
   0  -6   7      339.48      357.48     10.91 o 
   1  -6   7        0.23       -0.34      3.47 o 
   2  -6   7      152.67      140.65      9.13 o 
   3  -6   7      167.23      147.26      7.09 o 
   4  -6   7      154.69      157.77      7.45 o 
   5  -6   7      235.73      245.06      9.63 o 
   6  -6   7      298.17      270.82     14.92 o 
   7  -6   7      116.19      145.83     11.32 o 
  -7  -5   7      225.24      235.33     15.69 o 
  -6  -5   7        4.82       21.35      7.46 o 
  -5  -5   7      415.20      395.22     12.80 o 
  -4  -5   7       10.92       13.09      4.02 o 
  -3  -5   7      121.78      122.25      7.17 o 
  -2  -5   7      234.21      244.21     13.50 o 
  -1  -5   7      105.77       95.52      5.81 o 
   0  -5   7      405.80      464.51     11.91 o 
   1  -5   7       41.15       37.70      4.25 o 
   2  -5   7      977.24      940.15     19.09 o 
   3  -5   7        1.44        0.27      2.71 o 
   4  -5   7      576.48      560.72     14.27 o 
   5  -5   7        7.45       10.48      3.33 o 
   6  -5   7      265.44      272.35     10.09 o 
  -7  -4   7      134.03      139.65     12.35 o 
  -6  -4   7      395.10      464.74     20.06 o 
  -5  -4   7       26.68       29.06      7.46 o 
  -4  -4   7       16.47       17.17      4.39 o 
  -3  -4   7      986.44      934.72     23.02 o 
  -2  -4   7        0.17       -1.16      2.52 o 
  -1  -4   7      212.92      184.35      7.00 o 
   0  -4   7      239.56      318.95      9.09 o 
   1  -4   7     1622.62     1587.70     26.91 o 
   2  -4   7      149.23      149.98      6.26 o 
   3  -4   7      722.58      672.12     22.50 o 
   4  -4   7      266.48      245.04      8.64 o 
   5  -4   7      235.12      240.43      9.13 o 
   6  -4   7      150.75      152.77     11.06 o 
  -8  -3   7      171.66      191.61     12.60 o 
  -7  -3   7       10.79       14.57      4.13 o 
  -6  -3   7      125.88      156.19      6.24 o 
  -5  -3   7      148.66      146.99      5.63 o 
  -4  -3   7      253.08      248.17      6.51 o 
  -3  -3   7        3.26        3.23      1.78 o 
  -2  -3   7      521.17      493.71      8.33 o 
  -1  -3   7     4791.86     4872.97     69.90 o 
   0  -3   7      291.06      481.30     12.22 o 
   1  -3   7     1835.42     1786.38     22.33 o 
   2  -3   7      325.62      322.17      6.58 o 
   3  -3   7     1383.86     1332.03     18.60 o 
   4  -3   7       11.12        8.20      2.32 o 
   5  -3   7      257.01      266.41      7.29 o 
   6  -3   7       19.70       47.56      6.30 o 
   7  -3   7      138.49      139.98      8.62 o 
   8  -3   7        5.04        5.92      6.43 o 
  -9  -2   7       20.58       26.23      6.17 o 
  -8  -2   7       91.54       76.64      8.23 o 
  -7  -2   7       23.39       25.20      6.17 o 
  -6  -2   7      397.45      378.84      9.10 o 
  -5  -2   7       27.49       26.43      3.25 o 
  -4  -2   7     1090.87     1096.72     16.32 o 
  -3  -2   7       80.75       70.85      3.28 o 
  -2  -2   7     2505.21     2560.18     30.94 o 
  -1  -2   7        6.15        7.20      3.34 o 
   0  -2   7     2144.53     2283.22     27.68 o 
   1  -2   7      652.11      640.50      9.95 o 
   2  -2   7     1072.34     1052.73     15.13 o 
   3  -2   7      548.85      538.31      9.70 o 
   4  -2   7      303.25      276.35      6.93 o 
   5  -2   7      136.23      126.61      9.64 o 
   6  -2   7      204.24      221.23      8.91 o 
   7  -2   7      155.75      152.98      7.73 o 
   8  -2   7        7.15        6.67      3.26 o 
  -9  -1   7       41.23       52.47      8.74 o 
  -8  -1   7       80.04       67.60      5.81 o 
  -7  -1   7      315.97      312.97     10.54 o 
  -6  -1   7       48.46       52.63      5.00 o 
  -5  -1   7      389.86      378.52      8.35 o 
  -4  -1   7     1254.45     1301.36     18.29 o 
  -3  -1   7     2209.31     2198.69     32.74 o 
  -2  -1   7     1813.66     1791.69     22.68 o 
  -1  -1   7      954.95     1039.77     20.18 o 
   0  -1   7       54.84       63.39      2.83 o 
   1  -1   7      193.87      162.09      4.50 o 
   2  -1   7      142.92      127.04      4.22 o 
   3  -1   7      661.94      629.82     10.89 o 
   4  -1   7      421.74      385.80     10.97 o 
   5  -1   7       46.85       51.82      4.63 o 
   6  -1   7      256.00      231.30      9.46 o 
   7  -1   7       57.83       56.85      5.36 o 
   8  -1   7       27.24       27.76      4.89 o 
  -9   0   7      109.89      127.47      7.82 o 
  -8   0   7       18.52       18.78      4.18 o 
  -7   0   7      342.77      317.03     10.73 o 
  -6   0   7      155.73      161.30      7.43 o 
  -5   0   7     1482.60     1452.42     31.76 o 
  -4   0   7      139.76      142.50      4.50 o 
  -3   0   7      665.60      630.66     10.19 o 
  -2   0   7      423.95      381.57      7.22 o 
  -1   0   7     2121.33     2212.46     29.67 o 
   0   0   7      642.20      829.21     12.41 o 
   1   0   7      449.01      412.89     10.75 o 
   2   0   7      171.81      174.30      5.06 o 
   3   0   7     1695.40     1628.60     28.09 o 
   4   0   7       75.68       73.68      5.36 o 
   5   0   7       79.03       77.76      5.54 o 
   6   0   7       95.14      102.90      6.55 o 
   7   0   7       27.79       37.95      5.18 o 
  -9   1   7        0.80        2.51      2.84 o 
  -8   1   7      243.57      257.96     18.90 o 
  -7   1   7       81.92       68.45      5.54 o 
  -6   1   7      453.74      430.76     14.40 o 
  -5   1   7      277.68      263.74     23.02 o 
  -4   1   7      956.28      819.87     57.74 o 
  -3   1   7      335.67      313.66      9.37 o 
  -2   1   7     1090.99     1093.31     22.13 o 
  -1   1   7      424.13      405.94      7.71 o 
   0   1   7      280.16      253.95      5.92 o 
   1   1   7      902.04      883.51     13.41 o 
   2   1   7       27.44       21.40      3.64 o 
   3   1   7      513.18      453.72     12.18 o 
   4   1   7        2.36        0.73      2.53 o 
   5   1   7        9.63       10.23      3.47 o 
   6   1   7        0.61        2.16      2.71 o 
   7   1   7      222.46      220.11     15.43 o 
  -9   2   7       60.92       81.75     11.44 o 
  -8   2   7      198.54      183.10      8.64 o 
  -7   2   7       11.01        7.18      6.30 o 
  -6   2   7      204.62      202.58      8.64 o 
  -5   2   7      485.10      457.58     12.55 o 
  -4   2   7      890.64      876.93     18.28 o 
  -3   2   7       71.74       67.83      4.90 o 
  -2   2   7     2135.52     2062.74     26.27 o 
  -1   2   7       65.44       77.13      3.43 o 
   0   2   7      790.81      804.18     12.86 o 
   1   2   7      336.94      317.43     26.88 o 
   2   2   7       20.88       18.51      5.40 o 
   3   2   7       44.01       38.10      4.69 o 
   4   2   7      201.71      191.40     10.03 o 
   5   2   7      396.78      379.48     12.99 o 
   6   2   7       38.54       31.35      8.10 o 
  -9   3   7       60.85       60.51      5.82 o 
  -8   3   7        1.10       10.62     13.12 o 
  -7   3   7      356.24      316.57     11.46 o 
  -6   3   7        3.75        7.43      3.36 o 
  -5   3   7      685.59      685.63     16.55 o 
  -4   3   7      352.11      329.66     10.42 o 
  -3   3   7      417.82      384.55     10.99 o 
  -2   3   7        3.11        5.63      2.08 o 
  -1   3   7      187.11      179.30      5.81 o 
   0   3   7      323.60      302.80      9.30 o 
   1   3   7      283.93      270.75      9.25 o 
   2   3   7      458.91      440.46     12.47 o 
   3   3   7        7.71        9.39      3.33 o 
   4   3   7      450.68      412.73     13.00 o 
   5   3   7        3.68       11.23      3.33 o 
   6   3   7       87.43       86.15      8.49 o 
  -9   4   7       25.01       22.32      6.56 o 
  -8   4   7       60.53       58.59      5.89 o 
  -7   4   7      149.12      141.15      7.82 o 
  -6   4   7       30.27       75.10      8.49 o 
  -5   4   7      257.75      263.69     10.08 o 
  -4   4   7       39.64       36.40      5.27 o 
  -3   4   7      193.24      179.49      9.52 o 
  -2   4   7       77.93       70.61      5.31 o 
  -1   4   7      427.78      378.41      9.19 o 
   0   4   7        2.59       14.70      3.70 o 
   1   4   7      183.45      156.85      7.51 o 
   2   4   7      102.81      101.12      6.55 o 
   3   4   7      356.14      337.81     11.63 o 
   4   4   7      114.20      112.91      7.27 o 
   5   4   7       62.45       74.37      6.91 o 
  -8   5   7      121.72      126.49     12.86 o 
  -7   5   7       75.77       65.33      7.97 o 
  -6   5   7        7.57       22.00      4.35 o 
  -5   5   7       18.81       24.94      5.66 o 
  -4   5   7      255.04      263.24     11.96 o 
  -3   5   7      184.31      169.07      7.90 o 
  -2   5   7       20.16       28.97      4.39 o 
  -1   5   7      254.58      275.71     14.66 o 
   0   5   7       69.43      132.70     12.86 o 
   1   5   7      580.12      541.99     18.00 o 
   2   5   7       36.30       33.78      4.91 o 
   3   5   7       74.75       57.96      5.36 o 
   4   5   7        0.64        0.62      3.46 o 
  -7   6   7       30.22       35.15      5.34 o 
  -6   6   7      148.20      168.06      8.91 o 
  -5   6   7        0.35       12.39      3.77 o 
  -4   6   7      363.34      363.63     12.43 o 
  -3   6   7        6.60        8.64      3.73 o 
  -2   6   7       54.97       54.01      8.74 o 
  -1   6   7      375.06      336.92     17.49 o 
   0   6   7      728.36      688.75     26.23 o 
   1   6   7        7.05        9.21      3.99 o 
   2   6   7       26.58       40.94     10.29 o 
   3   6   7      155.49      136.95      8.91 o 
  -6   7   7       31.23       43.61      6.06 o 
  -5   7   7       87.50       74.49      6.44 o 
  -4   7   7       42.47       49.23      5.99 o 
  -3   7   7       89.34      119.85     11.32 o 
  -2   7   7      310.45      319.69     18.00 o 
  -1   7   7       54.98       69.18      8.74 o 
   0   7   7      195.12      227.35     15.17 o 
   1   7   7        2.53        6.17      5.66 o 
  -3  -9   8       33.13       35.49      9.52 o 
  -2  -9   8       15.20       24.18      7.20 o 
  -1  -9   8      221.44      219.50     11.44 o 
   0  -9   8      142.39      123.35     11.44 o 
   1  -9   8       81.40      102.94      6.73 o 
   2  -9   8       10.38       13.49      4.37 o 
   3  -9   8       52.09       46.55      7.97 o 
   4  -9   8       39.60       44.49      9.00 o 
  -4  -8   8      130.05      138.88     12.86 o 
  -3  -8   8       51.91       62.50      8.74 o 
  -2  -8   8      137.41      126.13     15.43 o 
  -1  -8   8       11.52       16.78      4.20 o 
   0  -8   8      336.28      351.39     12.09 o 
   1  -8   8       46.53       48.37      5.13 o 
   2  -8   8       78.23       72.12      5.81 o 
   3  -8   8      118.81      114.02      8.62 o 
   4  -8   8        1.25        2.57      3.60 o 
   5  -8   8       99.92       88.99      9.77 o 
   6  -8   8        1.63        5.14      5.66 o 
  -6  -7   8       73.20      104.42     12.86 o 
  -5  -7   8       12.70       25.98      7.97 o 
  -4  -7   8       97.98      110.08     11.32 o 
  -3  -7   8      277.74      277.28     11.18 o 
  -2  -7   8      255.11      258.77     10.42 o 
  -1  -7   8        6.74        4.03      3.54 o 
   0  -7   8      300.58      303.88     18.77 o 
   1  -7   8       59.47       61.17      6.04 o 
   2  -7   8      184.94      186.71      8.27 o 
   3  -7   8        4.97        6.33      4.63 o 
   4  -7   8       63.07       63.44      5.54 o 
   5  -7   8       13.64       11.32      4.89 o 
   6  -7   8      104.48      132.71     11.32 o 
  -7  -6   8      107.59      123.96     12.35 o 
  -6  -6   8       19.75       32.15      8.74 o 
  -5  -6   8      321.16      347.98     18.26 o 
  -4  -6   8        2.03       -3.09      3.33 o 
  -3  -6   8      500.38      458.96     13.73 o 
  -2  -6   8      116.37      118.36      7.09 o 
  -1  -6   8       34.65       46.60      4.87 o 
   0  -6   8       93.00      111.11      6.54 o 
   1  -6   8      403.42      367.82     11.44 o 
   2  -6   8      172.21      158.66      9.13 o 
   3  -6   8        6.76        5.13      3.15 o 
   4  -6   8      241.19      240.13     11.06 o 
   5  -6   8      115.68      143.72      7.71 o 
   6  -6   8      136.62      148.91     11.57 o 
  -7  -5   8       25.21       19.29      7.46 o 
  -6  -5   8      188.60      209.09     14.15 o 
  -5  -5   8      182.12      185.92      9.09 o 
  -4  -5   8       91.91       90.36     14.66 o 
  -3  -5   8      237.80      249.55     14.92 o 
  -2  -5   8        0.97        6.37      3.72 o 
  -1  -5   8      578.29      538.39     13.73 o 
   0  -5   8       14.77       22.93      3.81 o 
   1  -5   8      569.85      493.17     12.82 o 
   2  -5   8        3.44        4.54      2.80 o 
   3  -5   8      599.00      570.01     14.37 o 
   4  -5   8      110.30       94.82      6.94 o 
   5  -5   8      270.73      277.26     10.27 o 
   6  -5   8       20.31       27.71      9.77 o 
  -7  -4   8        3.75        9.26      6.17 o 
  -6  -4   8      142.73      168.98      8.87 o 
  -5  -4   8       71.36       89.50      9.77 o 
  -4  -4   8       96.34      104.49      6.72 o 
  -3  -4   8       40.67       51.94      5.64 o 
  -2  -4   8     1212.62     1196.23     22.98 o 
  -1  -4   8      126.85      102.91      6.17 o 
   0  -4   8      384.37      381.90     13.37 o 
   1  -4   8     1062.34     1040.33     20.19 o 
   2  -4   8      148.61      129.13      6.26 o 
   3  -4   8      752.46      708.10     17.49 o 
   4  -4   8       69.06       80.25      5.54 o 
   5  -4   8      234.13      243.07      9.18 o 
   6  -4   8       14.35       23.92      6.43 o 
   7  -4   8       90.63       89.24      8.74 o 
  -7  -3   8      173.99      183.89     12.09 o 
  -6  -3   8        1.34        6.33      3.62 o 
  -5  -3   8        7.06       10.72      4.09 o 
  -4  -3   8      972.65      930.20     20.58 o 
  -3  -3   8      356.68      350.03     17.49 o 
  -2  -3   8     2056.97     2135.32     49.38 o 
  -1  -3   8      138.67      135.19     10.16 o 
   0  -3   8      329.00      290.49     15.56 o 
   1  -3   8       38.56       63.44      7.20 o 
   2  -3   8     3332.63     3352.88     50.83 o 
   3  -3   8       19.70       18.73      3.99 o 
   4  -3   8       93.16       80.52      4.79 o 
   5  -3   8       21.67       29.17      8.74 o 
   6  -3   8      188.07      194.03      8.64 o 
   7  -3   8        5.81        4.89      4.37 o 
  -9  -2   8       62.73       56.58      9.00 o 
  -8  -2   8        2.12        2.37      3.36 o 
  -7  -2   8       88.71       79.46      5.81 o 
  -6  -2   8        0.55        2.60      2.92 o 
  -5  -2   8      733.62      745.34     19.70 o 
  -4  -2   8       69.21       66.53      4.16 o 
  -3  -2   8      399.80      385.48      7.84 o 
  -2  -2   8      322.50      314.53      6.46 o 
  -1  -2   8     3475.04     3633.49     42.67 o 
   0  -2   8     1064.95      997.28     18.81 o 
   1  -2   8      452.87      422.29      7.91 o 
   2  -2   8      637.62      643.24     10.94 o 
   3  -2   8     1991.68     1866.13     24.96 o 
   4  -2   8        2.79        2.57      2.71 o 
   5  -2   8      237.57      242.81     18.65 o 
   6  -2   8      190.04      211.96      9.09 o 
   7  -2   8       25.43       22.46      4.18 o 
  -9  -1   8        2.66        5.66      5.92 o 
  -8  -1   8       46.13       46.32      5.82 o 
  -7  -1   8      302.78      323.35     10.99 o 
  -6  -1   8      394.93      405.99     19.67 o 
  -5  -1   8      309.88      298.70      7.40 o 
  -4  -1   8        1.20        2.39      1.92 o 
  -3  -1   8     1576.96     1463.49     19.86 o 
  -2  -1   8      107.00      109.69      3.87 o 
  -1  -1   8     1120.72     1081.08     15.35 o 
   0  -1   8        7.71       31.04      3.25 o 
   1  -1   8      730.50      706.80     16.60 o 
   2  -1   8       73.47       79.18      3.83 o 
   3  -1   8     1729.30     1619.04     34.46 o 
   4  -1   8        0.55        1.63      2.45 o 
   5  -1   8      165.50      160.94      7.73 o 
   6  -1   8       62.21       89.55      7.84 o 
   7  -1   8      110.79      133.00      7.91 o 
  -9   0   8        0.11        0.36      3.15 o 
  -8   0   8      122.49      126.03      7.35 o 
  -7   0   8        9.22        9.85      3.51 o 
  -6   0   8      508.58      491.51     13.36 o 
  -5   0   8       39.47       37.42      5.79 o 
  -4   0   8      963.85      887.21     14.65 o 
  -3   0   8      495.71      510.13      9.22 o 
  -2   0   8     1066.96      994.93     14.59 o 
  -1   0   8      408.08      384.70     10.66 o 
   0   0   8      908.57      959.96     14.30 o 
   1   0   8      154.50      172.70     10.46 o 
   2   0   8      424.93      379.36     19.55 o 
   3   0   8      486.05      443.71     25.46 o 
   4   0   8       63.98       64.32      4.91 o 
   5   0   8      235.33      250.50      9.73 o 
   6   0   8        8.39       19.26      3.95 o 
   7   0   8       67.18       73.58     10.93 o 
  -9   1   8      140.63      137.24      8.09 o 
  -8   1   8       68.35       62.09      5.45 o 
  -7   1   8       89.87       84.37      8.62 o 
  -6   1   8      325.19      340.29     11.09 o 
  -5   1   8      262.43      246.11      9.17 o 
  -4   1   8      420.82      400.77     11.17 o 
  -3   1   8      603.94      568.75      9.98 o 
  -2   1   8     1292.83     1237.70     17.43 o 
  -1   1   8      979.93      939.76     18.19 o 
   0   1   8     2127.77     2159.55     27.72 o 
   1   1   8      327.89      317.57      7.50 o 
   2   1   8      384.43      368.93     10.73 o 
   3   1   8       45.48       42.61      4.89 o 
   4   1   8       25.41       41.66      7.20 o 
   5   1   8       39.78       43.93      5.26 o 
   6   1   8      125.10      130.13      7.73 o 
  -9   2   8       68.29       59.97      5.73 o 
  -8   2   8        2.75        2.87      3.21 o 
  -7   2   8       51.49       49.02      5.42 o 
  -6   2   8        0.84       15.19      3.70 o 
  -5   2   8     1149.40     1088.86     35.23 o 
  -4   2   8        0.35       -0.37      3.00 o 
  -3   2   8     1088.11     1056.22     20.64 o 
  -2   2   8       90.11       81.96      3.74 o 
  -1   2   8      454.66      413.25     20.20 o 
   0   2   8      471.51      508.74      9.66 o 
   1   2   8      152.30      159.26      7.72 o 
   2   2   8       26.05       30.36      4.02 o 
   3   2   8      180.37      183.94      8.18 o 
   4   2   8      738.67      685.56     17.55 o 
   5   2   8        2.52       14.68      3.36 o 
   6   2   8      155.56      169.18     12.09 o 
  -9   3   8        4.07        6.63      3.26 o 
  -8   3   8       50.00       39.10      5.42 o 
  -7   3   8       42.33       54.20      5.71 o 
  -6   3   8       59.28       82.42      6.27 o 
  -5   3   8      335.33      307.30     10.73 o 
  -4   3   8      235.11      230.38      9.00 o 
  -3   3   8       74.24       74.67      5.67 o 
  -2   3   8      269.84      254.61      8.97 o 
  -1   3   8      445.53      470.92      9.57 o 
   0   3   8      120.31      132.74      8.36 o 
   1   3   8      367.67      375.73     11.26 o 
   2   3   8       56.83       56.97      5.31 o 
   3   3   8      392.05      371.67     12.18 o 
   4   3   8       90.82       87.20      6.18 o 
   5   3   8      128.89      131.59     14.66 o 
  -9   4   8       30.38       36.78      6.64 o 
  -8   4   8      162.04      154.57      8.55 o 
  -7   4   8        0.50        0.87      3.47 o 
  -6   4   8      135.16      154.02      8.27 o 
  -5   4   8      155.19      165.11     11.32 o 
  -4   4   8       70.37       65.70      5.79 o 
  -3   4   8        3.38       11.09      7.20 o 
  -2   4   8        4.55        6.54      3.33 o 
  -1   4   8      554.17      527.07     13.44 o 
   0   4   8      381.53      393.78     11.78 o 
   1   4   8      308.07      313.26     14.66 o 
   2   4   8        2.66        2.98      3.26 o 
   3   4   8      335.40      317.12     11.64 o 
   4   4   8       27.89       32.39      5.00 o 
  -8   5   8       43.89       44.61      6.91 o 
  -7   5   8        8.01       10.67      4.76 o 
  -6   5   8        9.50       18.33      4.35 o 
  -5   5   8      120.67      140.77      7.90 o 
  -4   5   8      387.98      369.59     12.17 o 
  -3   5   8        2.85        1.52      3.14 o 
  -2   5   8      384.35      384.75     18.00 o 
  -1   5   8       27.43       40.12      7.72 o 
   0   5   8      342.11      364.25     11.97 o 
   1   5   8       44.08       52.15      5.34 o 
   2   5   8      102.31      102.12      6.82 o 
   3   5   8       35.46       37.32      4.87 o 
  -7   6   8       76.87       81.21      7.43 o 
  -6   6   8        2.07        9.02      3.89 o 
  -5   6   8      103.88      120.79      7.53 o 
  -4   6   8       40.14       46.85      6.30 o 
  -3   6   8      285.48      309.40     17.23 o 
  -2   6   8       86.94      105.45     10.54 o 
  -1   6   8      100.81      109.31     10.54 o 
   0   6   8      201.24      215.52     14.66 o 
   1   6   8      134.76      152.51     12.35 o 
   2   6   8      118.35      109.03      8.00 o 
  -5   7   8       60.01       65.13      9.64 o 
  -4   7   8       16.71       21.86      7.46 o 
  -3   7   8       90.16      108.28     10.80 o 
  -2   7   8        1.30        4.63      5.14 o 
  -1   7   8      178.38      170.77     14.15 o 
   0   7   8        2.60        2.83      6.17 o 
  -2  -9   9      140.14      150.84      9.27 o 
  -1  -9   9        0.68       -1.17      2.96 o 
   0  -9   9       25.44       47.69      5.89 o 
   1  -9   9       18.09       12.35      3.58 o 
   2  -9   9      121.27      125.88      7.73 o 
   3  -9   9       36.24       36.82      5.63 o 
   4  -9   9      125.91      135.80     12.86 o 
  -4  -8   9       70.36       93.62     11.32 o 
  -3  -8   9       48.77       49.57      6.55 o 
  -2  -8   9       59.19       63.13      8.87 o 
  -1  -8   9      142.78      134.58      7.81 o 
   0  -8   9      191.29      197.80      9.27 o 
   1  -8   9       50.98       42.56      5.18 o 
   2  -8   9      225.11      216.88      9.45 o 
   3  -8   9       12.60       16.60      6.17 o 
   4  -8   9      130.81      157.37     19.80 o 
   5  -8   9       28.09       33.69      7.20 o 
  -5  -7   9       86.14       99.79     11.32 o 
  -4  -7   9       22.30       17.56      5.08 o 
  -3  -7   9      359.35      348.32     12.55 o 
  -2  -7   9       34.08       27.55      4.61 o 
  -1  -7   9      358.90      332.71     16.33 o 
   0  -7   9       40.10       38.73      5.00 o 
   1  -7   9      166.51      148.94      7.64 o 
   2  -7   9       81.76       88.30      6.15 o 
   3  -7   9      133.62      131.05      7.27 o 
   4  -7   9       20.85       18.10      3.99 o 
   5  -7   9       77.01       89.89      6.91 o 
   6  -7   9       81.94      108.02     10.54 o 
  -6  -6   9       38.24       58.38      9.52 o 
  -5  -6   9       89.74      102.78      7.64 o 
  -4  -6   9      319.76      313.76     11.90 o 
  -3  -6   9      307.72      288.70     11.09 o 
  -2  -6   9      169.55      160.66      8.18 o 
  -1  -6   9      252.14      255.25      9.73 o 
   0  -6   9       38.32       42.51      4.69 o 
   1  -6   9      276.50      267.17     11.96 o 
   2  -6   9       30.79       36.27      4.73 o 
   3  -6   9      160.16      139.89      9.26 o 
   4  -6   9        0.01        1.51      3.03 o 
   5  -6   9      344.48      357.35     12.27 o 
   6  -6   9       25.68       32.29      5.24 o 
  -7  -5   9       78.45       80.76     10.29 o 
  -6  -5   9      241.98      269.53     15.69 o 
  -5  -5   9        6.20        6.02      4.35 o 
  -4  -5   9      240.24      223.01      9.55 o 
  -3  -5   9        9.48       19.93      4.45 o 
  -2  -5   9      816.98      771.11     18.08 o 
  -1  -5   9       21.10       21.28      4.37 o 
   0  -5   9      735.72      751.45     17.18 o 
   1  -5   9       39.96       36.31      4.61 o 
   2  -5   9      853.79      855.79     22.63 o 
   3  -5   9      591.20      567.73     14.64 o 
   4  -5   9       71.80       70.71      7.59 o 
   5  -5   9       61.61       69.86      5.89 o 
   6  -5   9       73.22       72.27      9.00 o 
  -7  -4   9      172.17      184.92     13.12 o 
  -6  -4   9       40.82       57.41      6.44 o 
  -5  -4   9      218.93      236.43     20.19 o 
  -4  -4   9       23.28       30.11      4.91 o 
  -3  -4   9      579.82      584.77     19.67 o 
  -2  -4   9      657.95      621.48     15.16 o 
  -1  -4   9      286.46      243.11      8.82 o 
   0  -4   9      798.73      810.73     17.46 o 
   1  -4   9       13.81       16.04      4.76 o 
   2  -4   9     1647.21     1589.73     28.46 o 
   3  -4   9      148.00      131.50      8.10 o 
   4  -4   9      572.39      540.48     14.27 o 
   5  -4   9        0.36        4.37      4.37 o 
   6  -4   9      274.40      271.85     15.17 o 
   7  -4   9       10.91        6.43      4.63 o 
  -7  -3   9      182.28      156.88     11.83 o 
  -6  -3   9       78.08      100.90      6.62 o 
  -5  -3   9      342.90      340.01     11.16 o 
  -4  -3   9       51.21       53.93      5.54 o 
  -3  -3   9      749.86      716.80     22.89 o 
  -2  -3   9        0.76        2.03      2.89 o 
  -1  -3   9      163.82      118.81     14.53 o 
   0  -3   9      305.58      324.51     23.53 o 
   1  -3   9      686.98      666.84     49.89 o 
   2  -3   9      501.23      422.83     30.99 o 
   3  -3   9      227.01      215.67      8.24 o 
   4  -3   9      240.24      235.65      8.71 o 
   5  -3   9      153.99      174.63     11.57 o 
   6  -3   9      170.17      195.46     12.86 o 
   7  -3   9       46.66       52.21      7.20 o 
  -8  -2   9      143.23      154.31     11.83 o 
  -7  -2   9       11.99       16.96      4.17 o 
  -6  -2   9      546.90      547.85     14.42 o 
  -5  -2   9      532.81      532.84     10.84 o 
  -4  -2   9      122.59      116.59      4.78 o 
  -3  -2   9      215.87      190.78      7.47 o 
  -2  -2   9      168.63      163.16     19.16 o 
  -1  -2   9      561.77      527.69     12.77 o 
   0  -2   9       50.53      142.16      6.45 o 
   1  -2   9      747.83      719.40     11.92 o 
   2  -2   9      494.60      472.69      9.32 o 
   3  -2   9       17.43       15.37      2.70 o 
   4  -2   9      246.32      215.78      8.52 o 
   5  -2   9      271.10      290.88     10.43 o 
   6  -2   9        0.14        5.03      3.04 o 
   7  -2   9       55.87       64.04      7.97 o 
  -9  -1   9      132.54      141.54     13.63 o 
  -8  -1   9      133.22      130.81      7.55 o 
  -7  -1   9        0.30       -0.46      2.81 o 
  -6  -1   9      370.91      367.32     22.25 o 
  -5  -1   9       92.45      136.31      9.26 o 
  -4  -1   9      552.81      518.83      9.98 o 
  -3  -1   9        8.43        8.67      2.23 o 
  -2  -1   9     1573.97     1547.58     20.92 o 
  -1  -1   9      696.56      724.05     11.85 o 
   0  -1   9      726.49      888.87     13.85 o 
   1  -1   9       50.02       61.17      4.32 o 
   2  -1   9      489.59      475.38      9.66 o 
   3  -1   9      120.16      104.69      5.97 o 
   4  -1   9       84.22       83.93      8.74 o 
   5  -1   9      191.48      190.21      8.64 o 
   6  -1   9       25.12       51.19      7.20 o 
   7  -1   9       24.79       22.64      4.55 o 
  -9   0   9       56.46       65.33      5.91 o 
  -8   0   9        3.05        3.64      3.15 o 
  -7   0   9      207.06      206.22     18.90 o 
  -6   0   9       39.36       66.35      8.23 o 
  -5   0   9      382.15      372.55     11.26 o 
  -4   0   9      615.62      571.66     13.95 o 
  -3   0   9      193.58      179.33      5.48 o 
  -2   0   9      326.23      318.90      7.19 o 
  -1   0   9      934.39      952.94     14.72 o 
   0   0   9      867.26      910.41     14.35 o 
   1   0   9       57.57       69.18      5.92 o 
   2   0   9     1423.86     1338.66     24.62 o 
   3   0   9       33.54       37.71      4.63 o 
   4   0   9      294.09      303.95     10.55 o 
   5   0   9       57.15       79.67     11.44 o 
   6   0   9       62.72       77.63      6.18 o 
  -9   1   9       80.75       82.39      6.54 o 
  -8   1   9       51.80       54.40      6.27 o 
  -7   1   9       14.92       20.22      5.14 o 
  -6   1   9        3.66       15.72      5.79 o 
  -5   1   9      545.12      525.67     18.52 o 
  -4   1   9      140.22      138.27      7.06 o 
  -3   1   9      148.12      147.27      6.80 o 
  -2   1   9        2.59        2.34      2.08 o 
  -1   1   9     1398.50     1364.75     19.49 o 
   0   1   9      295.66      325.95      7.62 o 
   1   1   9      225.87      219.88      8.09 o 
   2   1   9      142.46      150.01      7.00 o 
   3   1   9      117.59      118.95      6.55 o 
   4   1   9       78.99       91.88      6.00 o 
   5   1   9       59.74       63.00      5.54 o 
   6   1   9      152.15      151.55     18.39 o 
  -9   2   9        1.12        1.48      2.89 o 
  -8   2   9      102.20       99.11     15.05 o 
  -7   2   9       44.55       44.52      5.82 o 
  -6   2   9       71.94       75.81      6.18 o 
  -5   2   9       67.69       71.38      7.97 o 
  -4   2   9      413.83      382.56     14.15 o 
  -3   2   9       34.17       27.94      4.63 o 
  -2   2   9       23.49       19.96      2.90 o 
  -1   2   9      652.93      629.16     11.51 o 
   0   2   9        6.94       48.93      9.26 o 
   1   2   9       34.91       47.46      4.61 o 
   2   2   9       63.30       61.60      5.05 o 
   3   2   9      386.16      365.91     11.91 o 
   4   2   9        1.23        1.83      3.03 o 
   5   2   9      154.78      172.55     10.29 o 
  -9   3   9       15.40       22.49      5.81 o 
  -8   3   9       80.27       84.98      6.82 o 
  -7   3   9       21.53       25.29      5.27 o 
  -6   3   9      363.72      349.64     19.93 o 
  -5   3   9        5.00        2.29      3.51 o 
  -4   3   9      706.87      644.32     36.52 o 
  -3   3   9      332.34      325.48     11.44 o 
  -2   3   9       20.55       13.56      3.99 o 
  -1   3   9        8.06       10.91      3.14 o 
   0   3   9      677.16      655.30     16.07 o 
   1   3   9       31.40       28.90      4.35 o 
   2   3   9       84.91       74.09      5.71 o 
   3   3   9      285.12      280.19     10.82 o 
   4   3   9       28.70       26.10      4.63 o 
   5   3   9      185.44      186.65     10.37 o 
  -8   4   9       26.25       20.47      4.50 o 
  -7   4   9      161.68      145.48     10.16 o 
  -6   4   9      108.05      110.59     10.03 o 
  -5   4   9       80.10       85.68     13.63 o 
  -4   4   9       74.51       64.33     10.16 o 
  -3   4   9      150.44      134.72      7.35 o 
  -2   4   9      756.41      743.19     23.66 o 
  -1   4   9      404.53      372.92     17.49 o 
   0   4   9      386.81      332.25     11.16 o 
   1   4   9       57.68       51.37      6.94 o 
   2   4   9      311.41      298.98     14.15 o 
   3   4   9        0.01        4.80      2.71 o 
   4   4   9      115.61      132.70      9.00 o 
  -7   5   9       43.68       38.32      5.64 o 
  -6   5   9       24.78       27.99      6.04 o 
  -5   5   9      154.74      146.03      8.36 o 
  -4   5   9        5.62       11.65     10.03 o 
  -3   5   9      470.06      447.04     13.61 o 
  -2   5   9       12.78       11.57      5.14 o 
  -1   5   9      270.87      289.59     16.20 o 
   0   5   9      106.04      121.65     10.54 o 
   1   5   9       74.39       70.39      6.09 o 
   2   5   9      129.31      120.13      7.46 o 
  -6   6   9       59.65       63.17      6.94 o 
  -5   6   9       49.48       53.88      6.43 o 
  -4   6   9      108.18      104.51      7.84 o 
  -3   6   9      174.11      157.91     12.60 o 
  -2   6   9        8.29       -3.34      3.34 o 
  -1   6   9       46.45       51.95      8.49 o 
   0   6   9       41.31       53.50      7.72 o 
   1   6   9      217.97      235.33     16.20 o 
  -2  -9  10      120.38      123.92     14.66 o 
  -1  -9  10       56.93       47.58      6.09 o 
   0  -9  10       44.57       53.40      5.81 o 
   1  -9  10       88.06       86.32      6.54 o 
   2  -9  10      129.20      113.30      7.36 o 
   3  -9  10       22.67       26.60      5.16 o 
  -4  -8  10        1.01       -1.80      6.94 o 
  -3  -8  10      206.01      214.71     11.96 o 
  -2  -8  10        2.30        4.09      3.44 o 
  -1  -8  10      264.09      233.02     10.18 o 
   0  -8  10        1.51        1.82      6.94 o 
   1  -8  10      250.06      249.80     20.45 o 
   2  -8  10       46.66       43.08      5.54 o 
   3  -8  10       79.17       79.08      6.30 o 
   4  -8  10        1.27        4.69      3.19 o 
  -5  -7  10       37.74       51.69      9.52 o 
  -4  -7  10      176.98      167.55      9.36 o 
  -3  -7  10       84.30       85.04      6.82 o 
  -2  -7  10      366.15      313.29     11.73 o 
  -1  -7  10      321.25      293.12     18.00 o 
   0  -7  10      224.40      247.33     10.00 o 
   1  -7  10      199.27      209.74      9.18 o 
   2  -7  10       16.97       11.47      6.17 o 
   3  -7  10       94.51       80.37      6.09 o 
   4  -7  10       72.03       79.02      6.26 o 
   5  -7  10       60.15       78.71      6.94 o 
  -6  -6  10      188.75      231.73     15.43 o 
  -5  -6  10      101.44       98.80      7.46 o 
  -4  -6  10      433.64      427.24     14.09 o 
  -3  -6  10       22.44       14.68      4.32 o 
  -2  -6  10      405.67      396.41     12.81 o 
  -1  -6  10        0.09        6.99      3.18 o 
   0  -6  10      150.67      186.13      9.90 o 
   1  -6  10        0.50       -0.81      2.47 o 
   2  -6  10      685.06      640.86     16.54 o 
   3  -6  10       13.60       20.21      4.09 o 
   4  -6  10      190.86      201.12     10.42 o 
   5  -6  10      174.21      186.00      9.09 o 
   6  -6  10       16.97       11.83      6.69 o 
  -7  -5  10      143.72      146.08     12.86 o 
  -6  -5  10      134.20      157.27      8.73 o 
  -5  -5  10      351.58      358.26     14.53 o 
  -4  -5  10       12.06       11.60      4.25 o 
  -3  -5  10      701.79      672.76     17.33 o 
  -2  -5  10       40.97       39.43      5.08 o 
  -1  -5  10      102.82      109.31     10.80 o 
   0  -5  10      229.63      272.43     15.05 o 
   1  -5  10      880.67      834.76     18.73 o 
   2  -5  10       90.76      104.71      6.18 o 
   3  -5  10      139.81      132.10      7.06 o 
   4  -5  10      165.71      180.10      9.26 o 
   5  -5  10       29.62       43.11      5.34 o 
   6  -5  10      104.27       95.93      9.77 o 
  -7  -4  10      139.30      148.91     12.09 o 
  -6  -4  10       61.34       77.76      7.97 o 
  -5  -4  10      263.86      254.52     18.39 o 
  -4  -4  10      128.76      109.29      6.82 o 
  -3  -4  10      208.13      206.58     18.26 o 
  -2  -4  10      396.09      401.24     15.69 o 
  -1  -4  10      606.05      552.94     14.35 o 
   0  -4  10        0.76       89.84      5.99 o 
   1  -4  10      375.47      384.11     11.46 o 
   2  -4  10      132.86      122.99     15.17 o 
   3  -4  10        3.06        7.90      3.33 o 
   4  -4  10       51.30       44.22      7.59 o 
   5  -4  10      102.03      125.77     10.03 o 
   6  -4  10       19.40       23.66      6.43 o 
  -8  -3  10      129.85      142.74     12.60 o 
  -7  -3  10       13.44       28.55      7.20 o 
  -6  -3  10      262.69      287.84     14.53 o 
  -5  -3  10        0.64       15.47      4.27 o 
  -4  -3  10      951.98      934.17     20.28 o 
  -3  -3  10      325.20      309.70     10.40 o 
  -2  -3  10      307.70      289.89      9.78 o 
  -1  -3  10      201.20      201.33      8.16 o 
   0  -3  10        3.53       36.94      5.02 o 
   1  -3  10      305.65      280.86     16.20 o 
   2  -3  10      573.70      552.34     19.29 o 
   3  -3  10      106.61      117.03      6.44 o 
   4  -3  10        1.16        5.66      4.12 o 
   5  -3  10      245.25      261.56     14.92 o 
   6  -3  10       38.73       67.90      8.49 o 
  -8  -2  10       20.92       27.52      6.69 o 
  -7  -2  10      326.91      312.74     16.72 o 
  -6  -2  10      338.15      305.03     16.20 o 
  -5  -2  10        9.41       18.32      4.18 o 
  -4  -2  10      338.40      312.37     21.35 o 
  -3  -2  10      219.64      229.16      8.50 o 
  -2  -2  10      552.69      586.75     14.10 o 
  -1  -2  10        2.42        3.74      3.18 o 
   0  -2  10      712.99      699.67     18.77 o 
   1  -2  10      174.66      171.58      7.45 o 
   2  -2  10      540.12      517.14     13.44 o 
   3  -2  10      319.54      297.57     14.66 o 
   4  -2  10      183.65      166.40     11.57 o 
   5  -2  10       79.04       80.50      8.49 o 
   6  -2  10      227.21      231.73     14.40 o 
  -9  -1  10      142.33      167.17     12.86 o 
  -8  -1  10        3.21        1.77      3.73 o 
  -7  -1  10       92.50       90.96      9.26 o 
  -6  -1  10        2.56        4.76      7.33 o 
  -5  -1  10      568.75      478.76     24.95 o 
  -4  -1  10        0.68        1.75      2.42 o 
  -3  -1  10      304.45      290.72      7.11 o 
  -2  -1  10      144.13      162.83      5.36 o 
  -1  -1  10      318.69      299.80     20.87 o 
   0  -1  10      606.60      574.99     10.72 o 
   1  -1  10      331.27      340.55      8.07 o 
   2  -1  10      510.42      455.99     12.01 o 
   3  -1  10       69.15       64.27      5.42 o 
   4  -1  10      508.27      475.22     16.85 o 
   5  -1  10        2.11        5.18      3.86 o 
   6  -1  10      115.34      115.96      7.46 o 
  -9   0  10       18.24       19.82      4.54 o 
  -8   0  10        4.56        7.60      3.34 o 
  -7   0  10       84.65       82.11     10.42 o 
  -6   0  10      222.02      232.59      9.41 o 
  -5   0  10       96.34       87.50      8.49 o 
  -4   0  10       81.31       74.46     10.29 o 
  -3   0  10      209.68      188.74      5.96 o 
  -2   0  10       14.65       21.21      3.03 o 
  -1   0  10     1285.19     1283.54     21.99 o 
   0   0  10        3.48        3.67      2.52 o 
   1   0  10      380.92      373.92     10.71 o 
   2   0  10       94.67       96.19      7.97 o 
   3   0  10      790.47      763.43     17.80 o 
   4   0  10       54.83       69.50      5.49 o 
   5   0  10       20.88       23.93      5.79 o 
   6   0  10        8.89       11.63      3.88 o 
  -9   1  10        0.03        1.23      3.33 o 
  -8   1  10      114.20      136.62     11.44 o 
  -7   1  10       13.35       18.38      4.50 o 
  -6   1  10      263.54      239.37      9.63 o 
  -5   1  10      126.43      122.06      8.10 o 
  -4   1  10        5.87        6.82      3.82 o 
  -3   1  10      562.97      519.22     16.97 o 
  -2   1  10     1095.67     1043.61     18.75 o 
  -1   1  10      221.26      201.13      6.36 o 
   0   1  10      162.18      177.93      7.25 o 
   1   1  10      740.58      751.39     16.91 o 
   2   1  10       48.33       50.16      5.18 o 
   3   1  10       66.07       61.27      5.26 o 
   4   1  10       23.97       23.74      4.06 o 
   5   1  10      213.19      218.30     10.00 o 
  -9   2  10       47.21       62.28      7.43 o 
  -8   2  10       67.03       53.98      6.04 o 
  -7   2  10        0.78        1.80      3.08 o 
  -6   2  10      207.72      215.12      9.55 o 
  -5   2  10      111.29      106.08      6.82 o 
  -4   2  10      682.07      657.10     26.36 o 
  -3   2  10      216.07      184.07      8.18 o 
  -2   2  10     1740.20     1668.60     58.90 o 
  -1   2  10       54.55       58.62      3.87 o 
   0   2  10      143.49      155.08      7.06 o 
   1   2  10        3.19        6.11      5.14 o 
   2   2  10      465.59      466.49     13.55 o 
   3   2  10       23.48       26.86      4.43 o 
   4   2  10      235.94      221.51      9.91 o 
   5   2  10       81.56       92.59      7.45 o 
  -8   3  10        2.43        3.34      6.69 o 
  -7   3  10      127.78      124.75      7.82 o 
  -6   3  10       28.38       42.43      9.64 o 
  -5   3  10      528.85      517.59     18.26 o 
  -4   3  10      283.24      281.57     10.54 o 
  -3   3  10       66.25       72.56      5.71 o 
  -2   3  10      136.95      143.02      7.25 o 
  -1   3  10      690.30      708.20     16.47 o 
   0   3  10      252.54      270.43     16.07 o 
   1   3  10       18.13       19.65      4.14 o 
   2   3  10      539.04      521.28     18.65 o 
   3   3  10       36.04       40.51      5.18 o 
   4   3  10      164.53      149.56      8.72 o 
  -8   4  10       38.26       39.00      6.59 o 
  -7   4  10      144.72      127.69      8.27 o 
  -6   4  10        5.00       19.79      4.12 o 
  -5   4  10      124.34      122.13      7.53 o 
  -4   4  10       81.40       84.25      6.56 o 
  -3   4  10      227.81      227.49      9.45 o 
  -2   4  10       32.27       38.06      7.20 o 
  -1   4  10      603.83      608.76     23.40 o 
   0   4  10        2.27       21.36      4.82 o 
   1   4  10      229.65      239.81     10.06 o 
   2   4  10       66.39       64.03      9.77 o 
   3   4  10       51.94       47.73      6.18 o 
  -7   5  10        6.18       11.57      5.27 o 
  -6   5  10       33.77       45.93      5.99 o 
  -5   5  10        0.77        5.68      3.46 o 
  -4   5  10      277.94      265.85     25.20 o 
  -3   5  10      125.14      127.05     11.06 o 
  -2   5  10       98.60      113.93     10.54 o 
  -1   5  10      178.81      180.55     12.86 o 
   0   5  10       29.48       57.61      8.23 o 
   1   5  10       61.36       68.15      8.23 o 
  -5   6  10        1.74        1.17      3.14 o 
  -4   6  10      218.23      246.90     16.20 o 
  -3   6  10        2.14        0.26      4.12 o 
  -2   6  10       26.12       48.61      9.00 o 
  -1   6  10        4.19       17.75      6.94 o 
  -1  -9  11      135.24      136.05      9.00 o 
   0  -9  11       10.18       23.94      5.46 o 
   1  -9  11      139.11      132.81      8.44 o 
   2  -9  11        0.04        3.18      3.65 o 
  -4  -8  11       79.77       82.38      8.42 o 
  -3  -8  11       15.62       25.76      5.08 o 
  -2  -8  11      130.23      126.40      7.91 o 
  -1  -8  11       17.68       18.77      7.97 o 
   0  -8  11      245.13      231.86     15.56 o 
   1  -8  11      144.41      136.15     11.96 o 
   2  -8  11       73.65       86.49      6.54 o 
   3  -8  11       65.52       65.15      6.56 o 
   4  -8  11       41.80       50.58      6.52 o 
  -5  -7  11       21.18       25.10      5.62 o 
  -4  -7  11      201.77      205.00     10.18 o 
  -3  -7  11      364.22      351.60     13.18 o 
  -2  -7  11      176.04      159.31      8.81 o 
  -1  -7  11        5.27        7.23      3.44 o 
   0  -7  11      351.93      366.21     26.10 o 
   1  -7  11      131.63      138.37     10.80 o 
   2  -7  11       76.24       72.35      5.99 o 
   3  -7  11       20.28       25.00      4.35 o 
   4  -7  11      129.87      136.98      8.09 o 
   5  -7  11        1.87        4.39      5.53 o 
  -6  -6  11       10.89       29.83      8.23 o 
  -5  -6  11      239.91      233.98     10.73 o 
  -4  -6  11        1.44        0.79      3.14 o 
  -3  -6  11      393.35      369.72     13.06 o 
  -2  -6  11        9.84       20.06      4.45 o 
  -1  -6  11      292.46      290.98     10.81 o 
   0  -6  11       24.71       46.83      6.94 o 
   1  -6  11     1105.50     1054.46     23.18 o 
   2  -6  11       17.46       17.75      4.00 o 
   3  -6  11      153.07      163.06      8.18 o 
   4  -6  11       67.95       85.05     14.66 o 
   5  -6  11       18.98       34.64      5.09 o 
  -7  -5  11       48.76       54.01      9.52 o 
  -6  -5  11      133.68      179.23     14.53 o 
  -5  -5  11      173.10      197.10      9.46 o 
  -4  -5  11       63.77       62.88      5.91 o 
  -3  -5  11      243.11      230.75      9.88 o 
  -2  -5  11      110.09      107.66      7.59 o 
  -1  -5  11      127.61      119.80     12.09 o 
   0  -5  11      189.02      200.38      8.82 o 
   1  -5  11      985.84      961.40     29.96 o 
   2  -5  11        8.96        3.09      3.86 o 
   3  -5  11       59.13       70.77      5.64 o 
   4  -5  11       14.61       12.78      3.99 o 
   5  -5  11      181.17      192.38     13.37 o 
   6  -5  11        0.20        7.97      5.40 o 
  -7  -4  11        6.87        0.26      5.14 o 
  -6  -4  11      189.09      187.86      9.15 o 
  -5  -4  11        0.89        9.19      4.25 o 
  -4  -4  11      421.40      420.73     13.22 o 
  -3  -4  11      105.06       95.67      7.72 o 
  -2  -4  11      946.80      899.84     23.40 o 
  -1  -4  11      687.80      677.19     16.62 o 
   0  -4  11      156.35      147.92      9.00 o 
   1  -4  11        2.49        6.71      3.27 o 
   2  -4  11       49.12       56.81      5.08 o 
   3  -4  11      444.45      410.30     12.63 o 
   4  -4  11       91.22       91.04      9.00 o 
   5  -4  11      135.02      134.77     11.06 o 
   6  -4  11        6.12        5.40      4.89 o 
  -8  -3  11       14.54        9.52      5.92 o 
  -7  -3  11      204.59      212.95     14.15 o 
  -6  -3  11       32.86       45.01      8.49 o 
  -5  -3  11      594.83      566.83     15.34 o 
  -4  -3  11      311.16      280.51     15.69 o 
  -3  -3  11       96.49       87.95      6.22 o 
  -2  -3  11      566.22      580.75     34.08 o 
  -1  -3  11      115.03      111.44      7.33 o 
   0  -3  11       57.87       63.33      5.45 o 
   1  -3  11        0.95        1.47      3.00 o 
   2  -3  11      703.99      655.63     16.28 o 
   3  -3  11       83.61       78.37      5.81 o 
   4  -3  11      152.89      116.51     10.03 o 
   5  -3  11       39.57       36.01      7.46 o 
   6  -3  11       55.44       61.98      7.97 o 
  -8  -2  11       29.01       27.26      6.94 o 
  -7  -2  11      272.40      230.44     14.66 o 
  -6  -2  11       57.47       59.92      9.52 o 
  -5  -2  11      250.11      288.57     15.95 o 
  -4  -2  11        2.09        5.32      3.36 o 
  -3  -2  11      438.97      423.92     12.08 o 
  -2  -2  11       14.74       14.44      4.09 o 
  -1  -2  11      177.04      169.02      7.79 o 
   0  -2  11      342.84      334.54     15.95 o 
   1  -2  11      582.58      558.74     14.64 o 
   2  -2  11      385.99      373.89     11.62 o 
   3  -2  11      144.75      130.65     10.29 o 
   4  -2  11      288.48      284.19     15.43 o 
   5  -2  11       61.12       61.98      7.97 o 
   6  -2  11      116.59      128.34     11.57 o 
  -8  -1  11       26.69       40.12      8.49 o 
  -7  -1  11       79.46       61.98      8.74 o 
  -6  -1  11       94.95       67.64      8.23 o 
  -5  -1  11        2.72        3.86      4.63 o 
  -4  -1  11        7.11        3.09      4.89 o 
  -3  -1  11      153.16      152.40      6.92 o 
  -2  -1  11      208.53      203.61      9.39 o 
  -1  -1  11     1095.46     1143.20     22.43 o 
   0  -1  11       14.05       38.57      4.82 o 
   1  -1  11      405.74      407.00     11.80 o 
   2  -1  11        1.42       -3.86      4.63 o 
   3  -1  11      487.53      439.53     19.03 o 
   4  -1  11       46.79       41.92      7.46 o 
   5  -1  11      229.49      218.10     14.15 o 
   6  -1  11       34.12       47.32      9.00 o 
  -8   0  11       17.00       25.97      4.91 o 
  -7   0  11        0.07        3.21      3.58 o 
  -6   0  11      284.86      291.32     10.79 o 
  -5   0  11        8.22        7.92      3.72 o 
  -4   0  11       15.48       15.69      3.82 o 
  -3   0  11      945.03      929.33     17.06 o 
  -2   0  11      420.61      423.98     23.25 o 
  -1   0  11      168.39      177.99      6.01 o 
   0   0  11      139.74      160.41     10.69 o 
   1   0  11      316.71      290.81      9.70 o 
   2   0  11      374.15      379.64     11.80 o 
   3   0  11      449.28      419.26     17.10 o 
   4   0  11       12.60       14.29      3.40 o 
   5   0  11       20.56       28.86      4.89 o 
  -8   1  11       29.61       34.70      5.05 o 
  -7   1  11      108.57      104.51      7.09 o 
  -6   1  11       97.65      114.79      7.36 o 
  -5   1  11       89.73       79.27      6.82 o 
  -4   1  11      345.32      327.50     23.15 o 
  -3   1  11        7.65        8.76      3.62 o 
  -2   1  11      924.66      853.62     14.66 o 
  -1   1  11      107.02      109.40      5.05 o 
   0   1  11      450.56      483.73     12.91 o 
   1   1  11      255.14      246.78     22.25 o 
   2   1  11      319.60      299.33     10.73 o 
   3   1  11       19.29       24.30      5.66 o 
   4   1  11      340.77      341.22     12.18 o 
   5   1  11        5.65       13.91      4.35 o 
  -8   2  11       14.59       19.32      4.89 o 
  -7   2  11       68.99       71.43      7.97 o 
  -6   2  11        0.26       12.28      4.09 o 
  -5   2  11      386.01      374.26     24.56 o 
  -4   2  11       35.66       32.59      6.30 o 
  -3   2  11      728.21      708.65     42.95 o 
  -2   2  11       28.47       30.87      4.54 o 
  -1   2  11      216.93      225.06     13.25 o 
   0   2  11      234.96      264.16     11.96 o 
   1   2  11      421.02      400.75     12.46 o 
   2   2  11       43.37       42.79      4.57 o 
   3   2  11      139.70      140.86      7.91 o 
   4   2  11      183.35      168.14      9.18 o 
  -8   3  11       13.20       10.29      4.73 o 
  -7   3  11       10.24        6.04      3.89 o 
  -6   3  11      117.79      124.45     10.16 o 
  -5   3  11      272.84      271.74     10.91 o 
  -4   3  11       95.32       93.24     10.93 o 
  -3   3  11       76.33       70.51      5.97 o 
  -2   3  11       26.17       22.63      6.43 o 
  -1   3  11      437.36      432.59     18.77 o 
   0   3  11      114.07      126.76      7.27 o 
   1   3  11      370.99      350.31     12.08 o 
   2   3  11        3.00        0.26      2.55 o 
   3   3  11      179.84      189.30      9.27 o 
  -7   4  11       28.55       34.02      5.89 o 
  -6   4  11       51.01       51.45      9.64 o 
  -5   4  11        1.23        6.20      6.04 o 
  -4   4  11      153.93      148.39      8.16 o 
  -3   4  11        1.42        8.23      5.14 o 
  -2   4  11      330.80      340.52     17.49 o 
  -1   4  11       41.37       40.12      7.97 o 
   0   4  11      212.74      231.21     14.40 o 
   1   4  11      136.52      150.85      8.26 o 
   2   4  11        4.43       -0.79      3.08 o 
  -6   5  11       42.86       53.66      6.92 o 
  -5   5  11      107.25       97.41      7.09 o 
  -4   5  11      177.73      185.18     13.63 o 
  -3   5  11       32.21       25.20      6.94 o 
  -2   5  11      164.91      184.40     13.37 o 
  -1   5  11        7.08       12.35      5.40 o 
   0   5  11       51.41       59.92     10.54 o 
  -3  -8  12       59.97       59.11      7.40 o 
  -2  -8  12       90.86       92.66     11.57 o 
  -1  -8  12       60.77       52.80      5.86 o 
   0  -8  12      280.40      253.10     11.00 o 
   1  -8  12      104.41       99.63      7.09 o 
   2  -8  12      105.65      113.82      7.64 o 
   3  -8  12       21.50       13.55      5.79 o 
  -4  -7  12        6.20        7.93      4.08 o 
  -3  -7  12       77.86       99.40     18.26 o 
  -2  -7  12       26.38       20.55      4.39 o 
  -1  -7  12      212.12      198.93      9.55 o 
   0  -7  12        0.86        6.10      3.18 o 
   1  -7  12      137.28      129.93     10.03 o 
   2  -7  12       80.49       87.30      6.45 o 
   3  -7  12      131.75      133.02      8.00 o 
   4  -7  12        6.43       10.42      5.02 o 
  -6  -6  12       57.31       73.87     11.32 o 
  -5  -6  12       48.52       58.12      6.90 o 
  -4  -6  12      182.27      190.48      9.80 o 
  -3  -6  12       96.70       91.28      6.96 o 
  -2  -6  12       19.67       20.77      4.55 o 
  -1  -6  12      147.04      150.48      8.09 o 
   0  -6  12      149.92      149.00      7.91 o 
   1  -6  12        5.06        9.91      3.36 o 
   2  -6  12        1.13        2.56      3.00 o 
   3  -6  12      311.28      300.17     11.45 o 
   4  -6  12        0.31       -2.07      2.66 o 
   5  -6  12       25.58       26.23      6.94 o 
  -6  -5  12      245.76      276.81     11.72 o 
  -5  -5  12       16.73       20.96      4.91 o 
  -4  -5  12      157.20      154.43      8.34 o 
  -3  -5  12        9.81       15.56      4.18 o 
  -2  -5  12      349.37      338.38     12.04 o 
  -1  -5  12        4.97       13.43      3.88 o 
   0  -5  12      725.96      708.45     17.99 o 
   1  -5  12       29.50       33.68      7.59 o 
   2  -5  12        9.11       14.49      3.91 o 
   3  -5  12       96.23       84.94      6.27 o 
   4  -5  12       24.11       27.64      7.07 o 
   5  -5  12        0.94       11.32      5.40 o 
  -7  -4  12      159.37      138.62     12.35 o 
  -6  -4  12        9.38       36.26      7.72 o 
  -5  -4  12      160.53      159.74      8.52 o 
  -4  -4  12       15.77       15.37      6.94 o 
  -3  -4  12      721.65      686.80     17.46 o 
  -2  -4  12      376.34      376.47     12.38 o 
  -1  -4  12       37.03       32.65      5.00 o 
   0  -4  12      271.32      306.60     11.00 o 
   1  -4  12      101.06       95.95      6.44 o 
   2  -4  12      216.39      217.38      9.36 o 
   3  -4  12        0.39        2.66      3.00 o 
   4  -4  12      214.11      201.64     13.63 o 
  -8  -3  12        4.08        5.66      5.40 o 
  -7  -3  12       29.46       32.15      7.72 o 
  -6  -3  12      178.76      182.09     13.63 o 
  -5  -3  12      146.51      156.60     11.70 o 
  -4  -3  12       17.11       14.79      4.09 o 
  -3  -3  12      313.18      321.28     14.02 o 
  -2  -3  12       15.40       26.37      5.02 o 
  -1  -3  12      326.30      305.45     13.25 o 
   0  -3  12        7.36       71.17      5.81 o 
   1  -3  12      155.73      167.71      8.18 o 
   2  -3  12       71.93       87.56      8.74 o 
   3  -3  12      239.89      244.33     14.40 o 
   4  -3  12      177.54      163.83     11.83 o 
   5  -3  12       52.84       48.87      8.49 o 
  -8  -2  12      119.33      122.68     11.32 o 
  -7  -2  12       14.49       22.38      6.69 o 
  -6  -2  12      240.87      235.84     14.92 o 
  -5  -2  12       25.98       40.64      8.23 o 
  -4  -2  12       30.97       41.03      5.24 o 
  -3  -2  12       78.86       86.01      5.86 o 
  -2  -2  12      465.81      448.29     12.85 o 
  -1  -2  12        4.86        8.33      3.26 o 
   0  -2  12       13.83       26.65      4.55 o 
   1  -2  12      753.97      775.68     18.27 o 
   2  -2  12       54.98       57.10      8.23 o 
   3  -2  12      187.99      183.38     12.60 o 
   4  -2  12       18.22        7.46      4.89 o 
   5  -2  12      130.42      144.54     11.57 o 
  -8  -1  12      106.45      104.68     10.80 o 
  -7  -1  12       32.53       29.58      7.72 o 
  -6  -1  12       99.37      128.34     11.06 o 
  -5  -1  12        0.82       -4.37      4.37 o 
  -4  -1  12      551.58      526.98     21.86 o 
  -3  -1  12      181.10      166.19     10.29 o 
  -2  -1  12      321.73      310.72     10.47 o 
  -1  -1  12      320.05      331.90     10.81 o 
   0  -1  12      251.57      315.57     10.55 o 
   1  -1  12       30.36       48.35      7.97 o 
   2  -1  12      178.10      174.89     12.09 o 
   4  -1  12      252.07      261.30     15.43 o 
   5  -1  12       65.86       76.64     10.03 o 
  -8   0  12        3.89       -0.51      4.12 o 
  -7   0  12      121.99      129.88     11.57 o 
  -6   0  12       18.34       27.52      6.94 o 
  -5   0  12      419.67      394.01     18.77 o 
  -4   0  12      323.11      291.14     15.69 o 
  -3   0  12      383.78      343.09     16.46 o 
  -2   0  12      365.64      354.82     16.20 o 
  -1   0  12      104.00      130.02      6.99 o 
   0   0  12      485.94      491.61     17.25 o 
   1   0  12       61.23       68.15      8.23 o 
   2   0  12      445.35      477.08     20.06 o 
   3   0  12        2.01       -0.77      2.83 o 
   4   0  12      105.59      121.65     10.54 o 
  -8   1  12       40.38       38.57      9.52 o 
  -7   1  12      126.85      132.62     18.77 o 
  -6   1  12      120.34      113.05      7.61 o 
  -5   1  12      319.95      297.97     10.89 o 
  -4   1  12       28.66       25.81      4.90 o 
  -3   1  12      363.80      365.75     11.54 o 
  -2   1  12       43.81       57.23      5.16 o 
  -1   1  12      527.11      500.27     10.88 o 
   0   1  12      284.05      346.98     20.58 o 
   1   1  12      468.40      421.91     20.06 o 
   2   1  12        1.50        3.99      3.27 o 
   3   1  12      243.74      248.68     10.36 o 
   4   1  12       16.54       11.49      6.56 o 
  -8   2  12       72.84       69.62      8.49 o 
  -7   2  12       10.56        9.55      4.27 o 
  -6   2  12       46.48       43.87      5.73 o 
  -5   2  12       15.72       12.22      6.43 o 
  -4   2  12      258.50      245.57     10.08 o 
  -3   2  12      240.32      233.44      9.64 o 
  -2   2  12      190.51      175.99      8.26 o 
  -1   2  12      191.22      197.61      8.54 o 
   0   2  12       52.73       56.53      7.46 o 
   1   2  12      173.83      166.51      8.09 o 
   2   2  12       90.77       77.03     10.67 o 
   3   2  12      199.00      172.98      8.82 o 
  -7   3  12        3.83        7.57      4.17 o 
  -6   3  12      203.76      188.97      9.63 o 
  -5   3  12        0.12        3.60      5.14 o 
  -4   3  12      201.51      198.32      9.18 o 
  -3   3  12        0.46       -0.20      3.60 o 
  -2   3  12      226.44      224.27     13.63 o 
  -1   3  12        5.89        7.46      4.12 o 
   0   3  12      404.01      401.93     13.18 o 
   1   3  12       21.88       28.34      6.82 o 
   2   3  12      104.23      117.28      8.74 o 
  -6   4  12       33.16       36.14      5.45 o 
  -5   4  12      219.36      229.92     10.46 o 
  -4   4  12       52.42       56.50      5.81 o 
  -3   4  12       71.36       83.59      9.26 o 
  -2   4  12      109.58      102.36     10.03 o 
  -1   4  12      140.89      133.22     11.06 o 
   0   4  12      136.42      140.68     11.32 o 
   1   4  12        5.76        1.03      6.43 o 
  -4   5  12       10.78       12.35      7.46 o 
  -3   5  12      204.21      181.83     14.40 o 
  -2   5  12        2.69        4.12      6.43 o 
  -2  -8  13        2.07        5.69      4.63 o 
  -1  -8  13      109.57      101.11      8.18 o 
   0  -8  13      162.18      156.03      9.77 o 
   1  -8  13        1.65        7.94      6.69 o 
   2  -8  13       28.61       26.71      5.71 o 
  -4  -7  13       65.35       72.41      6.99 o 
  -3  -7  13       22.04       19.96      4.72 o 
  -2  -7  13       94.25       96.42      7.27 o 
  -1  -7  13       75.00       73.68      6.45 o 
   0  -7  13      151.35      164.73      8.91 o 
   1  -7  13       25.29       39.96      5.60 o 
   2  -7  13        6.18        0.00      4.12 o 
   3  -7  13       40.59       41.40      5.73 o 
  -5  -6  13       31.46       39.29     11.06 o 
  -4  -6  13       96.48      113.65      7.81 o 
  -3  -6  13       21.10       23.57      9.13 o 
  -2  -6  13      243.17      238.87     10.61 o 
  -1  -6  13        0.30        0.36      2.89 o 
   0  -6  13      182.97      246.09     14.53 o 
   1  -6  13        1.91        3.70      5.40 o 
   2  -6  13      503.74      459.85     14.82 o 
   3  -6  13       40.96       44.86      5.81 o 
   4  -6  13       87.01       91.04     11.19 o 
  -6  -5  13        4.14       24.77      5.00 o 
  -5  -5  13      113.13      121.04      9.52 o 
  -4  -5  13        9.51       13.32      5.02 o 
  -3  -5  13      243.86      242.63     10.40 o 
  -2  -5  13       36.46       35.38      6.94 o 
  -1  -5  13      243.22      222.86      9.90 o 
   0  -5  13      253.08      251.58     18.26 o 
   1  -5  13      218.04      212.04      9.55 o 
   2  -5  13      172.37      171.51      8.73 o 
   3  -5  13        8.54        7.84      3.64 o 
   4  -5  13       55.66       46.29      8.49 o 
  -7  -4  13       43.33       61.21     10.29 o 
  -6  -4  13       16.51       18.52      6.94 o 
  -5  -4  13       15.91       25.19      5.92 o 
  -4  -4  13      116.66       99.29      6.80 o 
  -3  -4  13      302.74      281.04     10.91 o 
  -2  -4  13       35.18       34.92      5.34 o 
  -1  -4  13      468.64      441.77     13.89 o 
   0  -4  13        3.93       31.68      5.08 o 
   1  -4  13      258.22      249.45     15.56 o 
   2  -4  13        4.80        6.88      3.54 o 
   3  -4  13       84.26       77.67      9.00 o 
   4  -4  13        2.08        2.83      4.63 o 
  -7  -3  13       24.37       35.49      7.72 o 
  -6  -3  13      119.20      131.68     12.09 o 
  -5  -3  13      270.78      283.94     16.97 o 
  -4  -3  13      460.00      448.13     13.80 o 
  -3  -3  13       58.63       58.24      5.64 o 
  -2  -3  13      165.52      167.68      8.31 o 
  -1  -3  13       50.92       50.57      5.53 o 
   0  -3  13      172.10      213.26      9.54 o 
   1  -3  13       31.08       37.18      5.18 o 
   2  -3  13      188.17      181.57     12.60 o 
   3  -3  13      401.70      371.64     18.52 o 
   4  -3  13       15.56       15.17      5.40 o 
  -7  -2  13       70.18       62.50      9.00 o 
  -6  -2  13      170.42      174.63     13.63 o 
  -5  -2  13        8.80       14.40      5.66 o 
  -4  -2  13      655.90      623.94     24.95 o 
  -3  -2  13      198.04      217.31      9.26 o 
  -2  -2  13      345.83      346.78     15.17 o 
  -1  -2  13        3.12        2.57      3.27 o 
   0  -2  13      482.31      481.16     14.00 o 
   1  -2  13        7.74        5.60      3.51 o 
   2  -2  13      374.13      364.44     17.75 o 
   3  -2  13       32.09       31.89      7.20 o 
  -8  -1  13        0.67       -1.54      6.43 o 
  -7  -1  13      194.70      163.31     13.12 o 
  -6  -1  13        0.03       -3.60      3.60 o 
  -5  -1  13      145.80      164.09     12.86 o 
  -4  -1  13       75.00       75.61      9.52 o 
  -3  -1  13      895.03      857.72     29.32 o 
  -2  -1  13        7.82        8.73      3.72 o 
  -1  -1  13       64.33       85.11      8.62 o 
   0  -1  13      842.42      863.43     19.73 o 
   1  -1  13      225.49      228.13     13.63 o 
   2  -1  13      110.74      104.42     10.03 o 
   3  -1  13       85.63       95.16      9.52 o 
   4  -1  13       34.32       27.52      6.94 o 
  -8   0  13       16.34       21.35      8.74 o 
  -7   0  13        7.58        7.97      4.89 o 
  -6   0  13      216.47      216.55     14.66 o 
  -5   0  13      279.24      256.42     15.69 o 
  -4   0  13      156.68      155.60     12.09 o 
  -3   0  13      221.00      234.04     14.40 o 
  -2   0  13        6.16        4.52      3.21 o 
  -1   0  13      408.60      399.38     12.18 o 
   0   0  13       23.09       45.52      7.72 o 
   1   0  13      174.69      155.60     11.32 o 
   2   0  13       11.39       13.37      4.37 o 
   3   0  13      208.12      189.29     12.86 o 
   4   0  13        7.07        0.77      5.92 o 
  -7   1  13        7.54       12.86      6.43 o 
  -6   1  13      247.78      218.87     14.92 o 
  -5   1  13        1.88        2.62      3.52 o 
  -4   1  13        8.77        8.61      4.06 o 
  -3   1  13       76.81       73.91     11.96 o 
  -2   1  13      680.28      673.17     16.72 o 
  -1   1  13       70.25       95.16      9.26 o 
   0   1  13       52.59       52.98      8.74 o 
   1   1  13      110.55      115.34      7.00 o 
   2   1  13      101.56      100.57      8.10 o 
   3   1  13      107.66      128.08     11.32 o 
  -7   2  13       28.17       31.72      6.00 o 
  -6   2  13       41.55       64.85      6.17 o 
  -5   2  13       35.02       47.15      5.79 o 
  -4   2  13      263.56      267.99     10.91 o 
  -3   2  13       12.11       15.69      4.27 o 
  -2   2  13      119.11      107.25      9.77 o 
  -1   2  13       17.59       29.32      6.69 o 
   0   2  13      225.92      225.63      9.35 o 
   1   2  13        5.59        4.78      8.23 o 
   2   2  13      208.72      211.68     12.09 o 
  -6   3  13        1.16        7.92      6.04 o 
  -5   3  13      182.84      195.66     12.47 o 
  -4   3  13       11.31        7.97      5.02 o 
  -3   3  13      120.37      122.42     11.06 o 
  -2   3  13       26.63       39.86      7.72 o 
  -1   3  13      116.33      129.11     10.54 o 
   0   3  13       85.11      105.96     10.03 o 
   1   3  13       40.05       49.31     11.57 o 
  -5   4  13       44.65       60.48      6.60 o 
  -4   4  13       12.44       15.69      6.17 o 
  -3   4  13       44.53       55.04      7.72 o 
  -2   4  13        0.45        3.09      4.37 o 
  -1   4  13      260.73      281.36     16.46 o 
  -3  -7  14       18.77       25.17      6.07 o 
  -2  -7  14       86.30       89.85      7.27 o 
  -1  -7  14       41.45       44.58      5.99 o 
   0  -7  14       75.81       92.69      6.80 o 
   1  -7  14       15.91       11.67      3.86 o 
   2  -7  14      185.66      197.05     10.81 o 
  -4  -6  14       12.94       12.94      4.76 o 
  -3  -6  14      219.23      236.49     10.82 o 
  -2  -6  14       31.75       34.82      5.36 o 
  -1  -6  14      100.07      100.83      7.36 o 
   0  -6  14       33.18       53.62      6.45 o 
   1  -6  14      285.20      261.00     11.19 o 
   2  -6  14      113.45       96.99      7.09 o 
   3  -6  14       68.66       68.55      6.92 o 
  -5  -5  14      147.73      163.21      9.15 o 
  -4  -5  14       31.67       39.67      5.74 o 
  -3  -5  14       53.57       58.68     11.32 o 
  -2  -5  14       66.08       67.43      6.26 o 
  -1  -5  14      252.05      238.95     10.63 o 
   0  -5  14       39.40       50.92      6.18 o 
   1  -5  14      319.33      305.72     12.00 o 
   2  -5  14        1.24        4.31      3.08 o 
   3  -5  14      136.53      128.19      8.00 o 
  -6  -4  14       15.07       24.18      7.20 o 
  -5  -4  14       59.70       50.69      6.18 o 
  -4  -4  14      405.08      424.21     14.53 o 
  -3  -4  14        9.37       13.25      4.00 o 
  -2  -4  14      145.21      141.71      8.16 o 
  -1  -4  14      230.58      235.82     10.16 o 
   0  -4  14      232.80      229.68     17.23 o 
   1  -4  14        7.47        9.34      3.72 o 
   2  -4  14      159.57      165.94     10.42 o 
   3  -4  14       27.87       21.60      6.43 o 
   4  -4  14       79.64       70.73     11.32 o 
  -7  -3  14      111.99      107.25     12.86 o 
  -6  -3  14       99.39       91.82     10.80 o 
  -5  -3  14       64.77       56.32      9.52 o 
  -4  -3  14      147.16      153.98      8.27 o 
  -3  -3  14      102.59      111.94      8.87 o 
  -2  -3  14      331.42      311.22     11.60 o 
  -1  -3  14       17.46       15.61      4.32 o 
   0  -3  14      204.58      223.66     14.40 o 
   1  -3  14       86.16       93.25      9.00 o 
   2  -3  14      403.34      388.10     19.29 o 
   3  -3  14       12.23       12.09      6.17 o 
   4  -3  14       51.36       36.26      9.26 o 
  -7  -2  14      117.86      127.05     13.12 o 
  -6  -2  14       10.06       10.80      5.40 o 
  -5  -2  14      335.79      320.71     18.26 o 
  -4  -2  14        0.65        1.03      4.89 o 
  -3  -2  14      251.55      254.49     10.22 o 
  -2  -2  14        3.22        4.64      3.58 o 
  -1  -2  14      488.14      482.24     14.44 o 
   0  -2  14       10.52       18.46      4.43 o 
   1  -2  14      263.54      279.82     15.43 o 
   2  -2  14      138.38      146.60     11.83 o 
   3  -2  14       32.17       35.23      7.72 o 
  -7  -1  14       17.09       29.32      8.49 o 
  -6  -1  14      114.00      126.79     12.09 o 
  -5  -1  14       20.18       26.75      6.94 o 
  -4  -1  14      253.90      249.22     15.69 o 
  -3  -1  14      162.12      178.23     13.12 o 
  -2  -1  14      252.51      250.22     10.03 o 
  -1  -1  14      466.54      456.27     13.90 o 
   0  -1  14       10.30       12.86      5.40 o 
   1  -1  14       41.53       51.95      7.46 o 
   2  -1  14       27.52       40.12      7.97 o 
   3  -1  14       63.06       60.18      7.97 o 
  -7   0  14       22.84       21.86      7.72 o 
  -6   0  14      174.56      188.78     14.40 o 
  -5   0  14        0.89        0.77      4.63 o 
  -4   0  14      269.13      272.88     16.20 o 
  -3   0  14        2.87        8.74      4.89 o 
  -2   0  14      124.55      136.82     11.06 o 
  -1   0  14       19.86       26.23      6.69 o 
   0   0  14      159.88      176.43     11.83 o 
   1   0  14       29.50       40.12      7.20 o 
   2   0  14       79.72       73.30      7.97 o 
   3   0  14       81.18       65.33      9.52 o 
  -7   1  14      115.68       95.42     12.09 o 
  -6   1  14       72.01       85.39     10.29 o 
  -5   1  14      151.00      134.00     11.83 o 
  -4   1  14       32.28       38.06      7.72 o 
  -3   1  14       38.86       44.24      7.97 o 
  -2   1  14      126.12      104.16      9.77 o 
   0   1  14       71.47       77.16      9.00 o 
   1   1  14        8.98       14.92      5.14 o 
   2   1  14      190.72      214.24     14.15 o 
  -6   2  14       66.15       82.81     10.80 o 
  -5   2  14       55.92       59.52      6.45 o 
  -4   2  14        2.66        9.52      5.92 o 
  -3   2  14      117.06      103.53     10.42 o 
  -2   2  14        1.50        2.31      5.14 o 
  -1   2  14      158.83      178.49     13.12 o 
   0   2  14      122.83      151.23     12.35 o 
   1   2  14       84.64       88.12      7.72 o 
  -5   3  14       42.54       51.21      6.94 o 
  -4   3  14       54.33       38.83      5.73 o 
  -3   3  14       31.60       21.09      6.43 o 
  -2   3  14        1.71       11.83      5.14 o 
  -1   3  14      195.91      230.70     14.92 o 
  -1  -7  15      174.45      167.54     10.18 o 
   0  -7  15        0.00       -0.23      3.91 o 
  -3  -6  15       53.02       60.79      7.20 o 
  -2  -6  15       25.92       30.97      5.36 o 
  -1  -6  15       22.30       33.13      7.46 o 
   0  -6  15       61.31       79.73      6.72 o 
   1  -6  15      181.59      203.57     10.55 o 
   2  -6  15       12.34       27.25      7.84 o 
  -5  -5  15       13.23       18.97      5.66 o 
  -4  -5  15       80.56       72.69      6.45 o 
  -3  -5  15       14.60       22.69      7.33 o 
  -2  -5  15      150.39      136.83      8.34 o 
  -1  -5  15       59.80       51.70      6.41 o 
   0  -5  15      198.67      214.10     10.36 o 
   1  -5  15        9.89        8.51      3.88 o 
   2  -5  15      186.76      192.99     10.18 o 
  -5  -4  15      294.03      280.34     18.00 o 
  -4  -4  15        4.45        7.72      3.44 o 
  -3  -4  15       67.81       76.46      9.64 o 
  -2  -4  15      258.99      246.91     12.86 o 
  -1  -4  15      199.19      197.58      9.54 o 
   0  -4  15      100.29      120.36      7.73 o 
   1  -4  15      108.97      121.33      8.00 o 
   2  -4  15      117.81      126.28     11.32 o 
   3  -4  15       25.83       16.46      8.23 o 
  -6  -3  15       26.30       42.95     10.54 o 
  -5  -3  15      209.13      205.75     14.92 o 
  -4  -3  15       60.87       68.93      9.52 o 
  -3  -3  15      227.73      214.17      9.88 o 
  -2  -3  15       24.34       17.45      4.14 o 
  -1  -3  15      442.07      424.09     14.07 o 
   0  -3  15       72.47      105.51      7.17 o 
   1  -3  15      282.27      290.37     16.46 o 
   2  -3  15        0.60       -0.26      4.89 o 
   3  -3  15       15.02       13.37      7.46 o 
  -6  -2  15       93.60      113.93     13.12 o 
  -5  -2  15       32.54       28.29      7.97 o 
  -4  -2  15      127.83      143.77     12.86 o 
  -3  -2  15       19.79       23.92      7.20 o 
  -2  -2  15      390.13      395.79     15.30 o 
  -1  -2  15      131.09      134.21     13.12 o 
   0  -2  15      108.34      136.05      7.91 o 
   1  -2  15      124.01      109.56     10.54 o 
   2  -2  15        5.23        6.17      5.14 o 
  -6  -1  15       90.36      122.68     13.12 o 
  -5  -1  15        7.56       18.52      6.43 o 
  -4  -1  15      283.42      280.34     17.23 o 
  -3  -1  15      136.43      156.11     12.60 o 
  -2  -1  15      212.99      227.80     17.23 o 
  -1  -1  15        9.52       10.71      3.91 o 
   0  -1  15       93.90      111.88     10.03 o 
   1  -1  15        0.22        4.63      4.37 o 
  -6   0  15        0.89       11.83      7.20 o 
  -5   0  15      232.69      217.84     15.17 o 
  -4   0  15       38.94       24.18      6.69 o 
  -3   0  15      107.24      129.88     11.32 o 
  -2   0  15       39.02       54.01      8.49 o 
  -1   0  15       33.47       46.04      7.46 o 
   0   0  15       98.15      107.76     10.29 o 
   1   0  15       75.58       70.73      8.49 o 
  -5   1  15       84.20       86.42      9.77 o 
  -4   1  15       10.28       14.92      5.92 o 
  -3   1  15       23.29       26.75      6.94 o 
   0   1  15        0.59        6.43      5.40 o 
  -4   2  15       16.78       20.06      6.17 o 
  -1  -6  16       33.67       46.86      6.59 o 
  -3  -5  16      132.89      140.35     10.67 o 
  -2  -5  16       73.96       66.24      6.67 o 
  -1  -5  16       73.54       78.08     14.79 o 
   0  -5  16       37.54       58.11     10.54 o 
   1  -5  16      206.64      208.04     10.73 o 
  -4  -4  16       84.20      101.35      7.60 o 
  -3  -4  16       64.39       88.45      6.99 o 
  -2  -4  16        3.96        2.97      4.50 o 
  -1  -4  16      194.84      198.18     10.06 o 
   0  -4  16       21.07       53.76      8.62 o 
   1  -4  16      125.27      140.50      8.99 o 
  -5  -3  16        0.85       16.20      7.46 o 
  -4  -3  16       89.51       91.04     10.80 o 
  -3  -3  16        4.03        2.67      7.33 o 
  -2  -3  16      227.59      246.68     10.89 o 
  -1  -3  16       11.51       14.92      4.09 o 
   0  -3  16      113.13      141.79      8.46 o 
   1  -3  16       76.88       71.24      9.52 o 
  -5  -2  16       29.17       40.64     10.29 o 
  -4  -2  16       93.07      118.31     12.09 o 
  -3  -2  16       75.31       78.44     10.03 o 
  -2  -2  16      151.82      164.62      8.81 o 
  -1  -2  16        2.74        7.29      3.72 o 
   0  -2  16      195.62      221.18     14.40 o 
   1  -2  16        9.91        4.37      5.14 o 
  -5  -1  16       77.42       88.99     11.32 o 
  -4  -1  16        0.23       -4.12      4.12 o 
  -3  -1  16      201.20      214.75     14.92 o 
  -2  -1  16       28.42       39.09      8.49 o 
  -1  -1  16       79.05       85.13      9.00 o 
   0  -1  16       17.13       20.06      6.17 o 
  -4   0  16        2.91        3.86      4.63 o 
  -3   0  16       71.55       94.13     10.29 o 
   0   0  16        3.61        8.49      5.66 o 
  -3  -3  17       33.77       38.84      9.26 o 
  -2  -3  17      161.07      170.27      9.35 o 
  -1  -3  17       40.51       69.26     13.37 o 
  -3  -2  17      148.98      152.00     14.15 o 
  -2  -2  17        0.66        3.60      5.14 o 
                                                 
